# Supplementary material for: Identification of Medicinal Compounds of Fagopyri Dibotryis Rhizome from Different Origins and Its Varieties Using UPLC-MS/MS-Based Metabolomics
Source: Metabolites. 2022 Aug 25;12(9):790. doi: 10.3390/metabo12090790 (PMC9503457; doi:10.3390/metabo12090790)
Supplement: Supplementary file 1 [file metabolites-12-00790-s001.zip]

Archive with 8 entries (8 files):
- Supplementary Figures.pdf
- Supplementary Materials and Methods.pdf
- Supplementary Table S1.xls
- Supplementary Table S2.xls
- Supplementary Table S3.xlsx
- Supplementary Table S4.xls
- Supplementary Table S5.xlsx
- Supplementary Table S6.xlsx
