# Supplementary material for: Identification of Medicinal Compounds of Fagopyri Dibotryis Rhizome from Different Origins and Its Varieties Using UPLC-MS/MS-Based Metabolomics
Source: Metabolites. 2022 Aug 25;12(9):790. doi: 10.3390/metabo12090790 (PMC9503457; doi:10.3390/metabo12090790)
Supplement: Supplementary file 1 [file metabolites-12-00790-s001.zip › Supplementary Table S1.xls]

## Sheet: Supplementary Table 1
Supplementary Table S1. Sample number information of Fagopyri Dibotryis Rhizome from Different Origins.
Group	Group name	Producing place	Altitude/m	growth years
CS	CS-1	Daliangzi, Guanyin village, Sanxing Township, Shizhu County, Chongqing	1058.2	2
CS	CS-2	Daliangzi, Guanyin village, Sanxing Township, Shizhu County, Chongqing	1049.8	2
CS	CS-3	Daliangzi, Guanyin village, Sanxing Township, Shizhu County, Chongqing	1048	2
CF	CF-1	Miao Wan, Jiefang village, Tongle Township, Fuling District, Chongqing	697.9	2
CF	CF-2	Miao Wan, Jiefang village, Tongle Township, Fuling District, Chongqing	691.7	2
CF	CF-3	Miao Wan, Jiefang village, Tongle Township, Fuling District, Chongqing	683.8	2
YQ	YQ-1	Haizhai forest farm, Xinfa village, Yuezhou Town, Qujing City, Yunnan Province	1934.5	2
YQ	YQ-2	Haizhai forest farm, Xinfa village, Yuezhou Town, Qujing City, Yunnan Province	1946.9	2
YQ	YQ-3	Haizhai forest farm, Xinfa village, Yuezhou Town, Qujing City, Yunnan Province	1937.2	2
YK	YK-1	Xiaoshao village, Dabanqiao street, Guandu District, Kunming City, Yunnan Province	1981.6	2
YK	YK-2	Xiaoshao village, Dabanqiao street, Guandu District, Kunming City, Yunnan Province	1982.2	2
YK	YK-3	Xiaoshao village, Dabanqiao street, Guandu District, Kunming City, Yunnan Province	1958.8	2
GB	GB-1	Qianjin group, Jinxing village, Yuchong Township, Dafang County, Bijie City, Guizhou Province	1519.1	2
GB	GB-2	Qianjin group, Jinxing village, Yuchong Township, Dafang County, Bijie City, Guizhou Province	1511.9	2
GB	GB-3	Qianjin group, Jinxing village, Yuchong Township, Dafang County, Bijie City, Guizhou Province	1505.9	2
Note:CS indicate Shizhu in Chongqing, CF indicate Fuling in Chongqing, YQ indicate Qujing in Yunnan, YK indicate Kunming in Yunnan, and GB indicate Bijie in Guizhou.
