# Supplementary material for: Identification of Medicinal Compounds of Fagopyri Dibotryis Rhizome from Different Origins and Its Varieties Using UPLC-MS/MS-Based Metabolomics
Source: Metabolites. 2022 Aug 25;12(9):790. doi: 10.3390/metabo12090790 (PMC9503457; doi:10.3390/metabo12090790)
Supplement: Supplementary file 1 [file metabolites-12-00790-s001.zip › Supplementary Table S2.xls]

## Sheet: Supplementary Table 2
Supplementary Table S2. Widely targeted UPLC-MS/MS based metabolite profiling of Fagopyri Dibotryis Rhizome from Different Origins.
Index	Q1 (Da)	Q3 (Da)	Molecular Weight (Da)	Formula	Ionization model	Compounds	Class	CS-1	CS-2	CS-3	CF-1	CF-2	CF-3	YQ-1	YQ-2	YQ-3	YK-1	YK-2	YK-3	GB-1	GB-2	GB-3
Hmqp006023	326	309	324	C20H36O3	[M+H]+	Ethyl 9-Hydroxy-10,12-octadecadienoic acid	Lipids	409000	588000	506000	521000	372000	402000	396000	259000	434000	220000	237000	218000	525000	415000	369000
Hmsn000210	133	115	266	C17H30O2	[M-H]-	Methyl 7,10-hexadecadienoate	Lipids	1010000	1530000	852000	1000000	512000	828000	728000	995000	716000	509000	700000	915000	1230000	962000	1230000
Lmbn004685	311	223	312	C18H32O4	[M-H]-	5S,8R-DiHODE; (5S,8R,9Z,12Z)-5,8-Dihydroxyoctadeca-9,12-dienoate	Lipids	1310000	2000000	1350000	461000	1290000	954000	636000	511000	443000	825000	738000	598000	506000	792000	793000
Lmbn005287	311	249	312	C18H32O4	[M-H]-	7S,8S-DiHODE; (9Z,12Z)-(7S,8S)-Dihydroxyoctadeca-9,12-dienoic acid	Lipids	5580000	4430000	5700000	3870000	4980000	9070000	7670000	7320000	7920000	8420000	5770000	8440000	3950000	6910000	4460000
Lmbn005369	295	195	296	C18H32O3	[M-H]-	13(S)-HODE;13(S)-Hydroxyoctadeca-9Z,11E-dienoic acid*	Lipids	13500000	16700000	13300000	10900000	13100000	8760000	10000000	9690000	8870000	8600000	6000000	6310000	18900000	18800000	20200000
Lmbn005443	293	235	294	C18H30O3	[M-H]-	13-KODE; (9Z,11E)-13-Oxooctadeca-9,11-dienoic acid*	Lipids	73800	160000	66400	39500	84300	45400	18200	19800	10500	16100	8330	10200	39100	51700	53100
Lmbn005662	295	171	296	C18H32O3	[M-H]-	9(10)-EpOME;(9R,10S)-(12Z)-9,10-Epoxyoctadecenoic acid	Lipids	258000	305000	306000	266000	279000	170000	161000	242000	127000	174000	92000	116000	484000	655000	467000
Lmbn005822	313	223	314	C18H34O4	[M-H]-	9,10-DHOME; (12Z)-9,10-Dihydroxyoctadec-12-enoic acid	Lipids	20700	15100	18400	7440	6560	6330	8870	21000	14900	27500	17000	14400	7630	13900	9600
Lmbn006152	279	59	280	C18H32O2	[M-H]-	(9Z,11E)-Octadecadienoic acid	Lipids	43400	137000	122000	109000	127000	131000	102000	107000	106000	138000	122000	122000	128000	151000	123000
Lmhp007598	534	184	533	C27H52NO7P	[M+H]+	LysoPC 19:2(2n isomer)	Lipids	119000	119000	98400	78100	109000	66700	74100	67300	80400	71200	108000	73400	79700	65800	71100
Lmhp007840	534	184	533	C27H52NO7P	[M+H]+	LysoPC 19:2	Lipids	34300	47700	57600	40100	59100	66000	80000	60100	99300	48000	92900	57900	94800	80200	60500
Lmhp008273	438	297	437	C20H40NO7P	[M+H]+	LysoPE 15:1(2n isomer)	Lipids	10700	27700	29400	49200	43300	88200	30400	15300	26500	14100	75500	38600	26500	25700	34900
Lmhp008440	438	297	437	C20H40NO7P	[M+H]+	LysoPE 15:1	Lipids	23700	29500	29600	51600	33300	58900	40200	18700	28300	13800	44600	22000	26900	41300	38700
Lmhp008513	677	261	676	C33H56O14	[M+H]+	2-α-Linolenoyl-glycerol-1,3-di-O-glucoside	Lipids	17000	16000	25800	36300	22200	7740	22500	8490	15700	14200	18700	9970	14100	22500	21400
Lmhp008742	542	184	541	C28H48NO7P	[M+H]+	LysoPC 20:5	Lipids	1850	3460	3580	11900	16900	20900	12700	11200	18900	3780	20600	7890	8210	5020	3940
Lmhp008744	677	261	676	C33H56O14	[M+H]+	1-α-Linolenoyl-glycerol-2,3-di-O-glucoside	Lipids	17000	12600	20000	27100	21700	7120	16700	10800	10400	11400	13300	10900	15400	18900	21400
Lmhp008763	452	311	451	C21H42NO7P	[M+H]+	LysoPE 16:1(2n isomer)	Lipids	359000	595000	266000	458000	312000	1120000	142000	146000	150000	89700	366000	166000	349000	483000	216000
Lmhp009034	452	311	451	C21H42NO7P	[M+H]+	LysoPE 16:1	Lipids	172000	245000	182000	225000	183000	486000	121000	134000	164000	134000	394000	110000	239000	252000	176000
Lmhp009129	482	184	481	C23H48NO7P	[M+H]+	LysoPC 15:0(2n isomer)	Lipids	101000	273000	99700	130000	138000	140000	221000	120000	245000	126000	257000	219000	194000	302000	199000
Lmhp009190	679	263	678	C33H58O14	[M+H]+	2-Linoleoylglycerol-1,3-di-O-glucoside	Lipids	34800	17900	26100	52500	40600	27900	75700	41800	40500	52700	37600	27500	58000	103000	47600
Lmhp009384	679	263	678	C33H58O14	[M+H]+	1-Linoleoylglycerol-2,3-di-O-glucoside	Lipids	69400	51900	74300	184000	110000	64600	104000	90600	70200	106000	53600	78900	109000	119000	141000
Lmhp009590	508	184	507	C25H50NO7P	[M+H]+	LysoPC 17:1	Lipids	619000	749000	705000	467000	737000	800000	618000	424000	538000	563000	758000	530000	842000	1170000	820000
Lmhp009773	515	261	514	C27H46O9	[M+H]+	1-α-Linolenoyl-glycerol-3-O-glucoside	Lipids	8580	11000	12300	17100	8130	7080	9220	8340	4510	13500	8440	8700	6510	7970	9650
Lmhp010334	517	263	516	C27H48O9	[M+H]+	2-Linoleoylglycerol-1-O-glucoside	Lipids	9100	1850	3710	9170	7860	6150	17800	11600	10700	14700	10400	13300	7950	7250	6840
Lmhp011388	353	261	352	C21H36O4	[M+H]+	2-α-Linolenoyl-glycerol	Lipids	648000	460000	520000	476000	531000	294000	669000	408000	388000	480000	465000	597000	277000	312000	318000
Lmhp012042	355	263	354	C21H38O4	[M+H]+	2-Linoleoylglycerol	Lipids	769000	695000	673000	794000	827000	757000	1020000	771000	904000	826000	788000	969000	544000	644000	517000
Lmqn008288	299	299	300	C18H36O3	[M-H]-	3-Hydroxyoctadecanoic Acid	Lipids	2230000	2150000	2210000	2170000	2320000	2360000	2310000	2640000	2180000	2280000	2010000	2470000	2210000	2560000	2390000
Lmyn007883	287	287	288	C16H32O4	[M-H]-	9,16-Dihydroxypalmitic acid	Lipids	40700	51400	30900	22300	21300	57800	23600	20900	20300	39100	42900	76300	17000	15600	22600
Lmyn012331	281	281	282	C18H34O2	[M-H]-	Petroselinic acid	Lipids	7530000	28300000	24700000	24000000	28000000	22500000	24600000	26600000	26300000	25700000	31800000	30400000	29300000	31300000	29200000
ML10195036	300	60.1	299	C18H37NO2	[M+H]+	3-Dehydrosphinganine	Lipids	256000	265000	398000	318000	273000	403000	317000	261000	221000	130000	125000	184000	236000	235000	333000
mws0119	227	227	228	C14H28O2	[M-H]-	Myristic Acid	Lipids	45500000	43900000	45400000	40000000	48600000	44600000	49000000	54900000	57900000	45300000	46500000	44500000	49000000	57700000	45300000
mws0131	297	251	296	C20H40O	[M+H]+	Phytol	Lipids	5940	4730	4970	4230	5080	6000	5920	6780	9070	7350	6460	4890	9190	10000	12200
mws0289	480	339	479	C23H46NO7P	[M+H]+	LysoPE 18:1	Lipids	3750000	3630000	3650000	2550000	4180000	3880000	3740000	2900000	4220000	3000000	4250000	2100000	5740000	8050000	4530000
mws0359	241	241	242	C15H30O2	[M-H]-	Pentadecanoic Acid	Lipids	835000	2280000	1480000	2100000	1830000	2260000	1610000	1790000	1710000	1750000	2480000	2530000	2290000	3060000	2190000
mws0361	253	235	254	C16H30O2	[M-H]-	Palmitoleic Acid	Lipids	336000	525000	397000	355000	272000	235000	183000	228000	183000	241000	253000	274000	306000	397000	434000
mws0362	269	269	270	C17H34O2	[M-H]-	Heptadecanoic acid	Lipids	209000	776000	661000	465000	583000	586000	499000	599000	473000	756000	754000	783000	724000	964000	735000
mws0369	303	259	304	C20H32O2	[M-H]-	Arachidonic Acid	Lipids	16500	44900	58400	72400	46500	117000	44000	123000	77500	35600	75400	93700	25700	30800	13100
mws0371	327	283	328	C22H32O2	[M-H]-	Cis-4,7,10,13,16,19-Docosahexaenoic Acid	Lipids	9310	10100	10800	8380	11200	7900	9300	10100	12000	10200	8890	5960	9420	13600	8940
mws0383	267	267	268	C17H32O2	[M-H]-	10-Heptadecenoic Acid	Lipids	10600000	34500000	29800000	23300000	27900000	27200000	24600000	28700000	22400000	33900000	34800000	35900000	31200000	42000000	34100000
mws0396	281	281	282	C18H34O2	[M-H]-	Elaidic Acid	Lipids	43800000	102000000	92900000	78700000	91100000	106000000	85900000	92700000	82200000	94000000	94000000	83200000	97900000	119000000	103000000
mws0751	213	195	214	C13H26O2	[M-H]-	Tridecanoic Acid	Lipids	5800	3780	4700	4050	4590	6160	5620	3090	6630	2550	3590	5240	3830	6920	5780
mws0752	185	185	186	C11H22O2	[M-H]-	Undecylic Acid	Lipids	638000	737000	519000	606000	850000	650000	662000	590000	663000	525000	678000	605000	571000	773000	618000
MWS0952	380	79	381	C18H40NO5P	[M-H]-	Dihydrosphingosine-1-Phosphate	Lipids	3260	12000	5210	6630	6770	4580	2560	1320	1600	1920	3260	2570	4170	6040	8890
mws0954	319	115	320	C20H32O3	[M-H]-	5-Hydroxy-6,8,11,14-eicosatetraenoic acid	Lipids	2390	1090	1920	3120	1140	2100	9	3500	2350	9	1180	2120	804	1390	904
mws0967	351	271	352	C20H32O5	[M-H]-	5,6,15-Trihydroxy-7,9,11,13-eicosatetraenoic acid	Lipids	6470	12400	13600	33700	9	209000	7160	298000	44100	43400	8640	316000	441000	1360000	172000
mws1491	279	279	280	C18H32O2	[M-H]-	Linoleic acid	Lipids	55400000	122000000	112000000	92100000	111000000	110000000	100000000	104000000	89800000	113000000	109000000	113000000	103000000	128000000	109000000
mws2623	281	281	282	C18H34O2	[M-H]-	11-Octadecanoic acid(Vaccenic acid)	Lipids	7970000	28200000	25600000	26300000	27700000	25500000	26700000	26400000	26900000	28900000	29900000	31600000	32100000	32200000	30800000
MWS5235	299	253	300	C18H36O3	[M-H]-	12-Hydroxyoctadecanoic acid	Lipids	16000	11100	15800	13200	29100	11800	19700	18800	17200	12600	18500	9980	15500	17300	23700
MWS80006	311	293	312	C18H32O4	[M-H]-	9-Hydroperoxy-9Z,11E-Octadecadienoic Acid	Lipids	2480000	1890000	2400000	1680000	2040000	4000000	3070000	3300000	3560000	3580000	2470000	3710000	1680000	3040000	1910000
MWS80007	311	249	312	C18H32O4	[M-H]-	13-Hydroperoxy-9Z,11E-octadecadienoic acid	Lipids	4950000	3790000	4910000	3440000	4660000	8490000	6090000	6530000	7030000	7610000	4980000	7950000	3720000	6590000	3890000
MWSmce549	303	57.1	302	C17H34O4	[M+H]+	1-Monomyristin	Lipids	141000	133000	140000	172000	117000	136000	125000	107000	109000	100000	102000	106000	137000	164000	129000
MWSmce689	293	95.1	292	C19H32O2	[M+H]+	Methyl linolenate	Lipids	748000	891000	685000	1020000	1690000	1950000	2190000	1580000	850000	773000	782000	1620000	2700000	3320000	1660000
MWSslk132	285	223	286	C16H30O4	[M-H]-	Hexadecanedioic acid	Lipids	1020000	1090000	1230000	758000	936000	1410000	995000	1280000	1350000	1380000	1210000	1520000	667000	1080000	737000
MWSslk133	257	195	258	C14H26O4	[M-H]-	1,14-Tetradecanedioic Acid	Lipids	85100	84400	81500	54900	64800	122000	64400	93700	310000	80600	63600	63100	73200	92500	80000
pma1303	492	184	491	C24H46NO7P	[M+H]+	LysoPC 16:2	Lipids	62000	119000	75700	54200	96200	62500	59200	35800	50300	45800	58700	36800	66900	89700	72200
pmb0296	357	265	356	C21H40O4	[M+H]+	1-Oleoyl-Sn-Glycerol	Lipids	421000	191000	316000	345000	348000	275000	667000	404000	425000	471000	430000	241000	553000	949000	372000
pmb0862	440	184	439	C20H42NO7P	[M+H]+	LysoPC 12:0	Lipids	11900	10700	10600	4580	10000	4870	17800	13100	17800	11600	13000	11600	9960	16500	6290
pmb0876	454	313	453	C21H44NO7P	[M+H]+	LysoPE 16:0	Lipids	3650000	4010000	3630000	3710000	5660000	4140000	6440000	3760000	5880000	2830000	5860000	3250000	5430000	8070000	5320000
pmb0880	482	341	481	C23H48NO7P	[M+H]+	LysoPE 18:0(2n isomer)	Lipids	42100	43600	39000	31000	44100	54500	48400	36500	57200	39100	48400	25700	71900	100000	54800
pmb0881	478	337	477	C23H44NO7P	[M+H]+	LysoPE 18:2	Lipids	1770000	2310000	2230000	2160000	3080000	2490000	2770000	1850000	2930000	1880000	4360000	2270000	3430000	5330000	3040000
pmb0889	279	95.1	278	C18H30O2	[M+H]+	Punicic acid (9Z,11E,13Z-octadecatrienoic acid)	Lipids	20000000	24800000	19100000	16100000	20900000	17900000	15000000	14500000	13200000	13100000	9590000	9520000	30700000	33200000	33400000
pmb1452	275	213	273	C16H35NO2	[M+H]+	N-Lauryldiethanolamine	Lipids	148000	124000	150000	134000	114000	96100	133000	120000	146000	94100	144000	114000	134000	136000	134000
pmb2319	482	184	481	C23H48NO7P	[M+H]+	LysoPC 15:0	Lipids	81300	139000	87400	96600	106000	115000	222000	84200	145000	88200	237000	152000	141000	210000	155000
pmb2406	510	184	509	C25H52NO7P	[M+H]+	LysoPC 17:0	Lipids	98400	144000	101000	128000	147000	158000	185000	87000	130000	85600	171000	134000	179000	217000	180000
pmb2643	225	207	226	C14H26O2	[M-H]-	Myristoleic acid	Lipids	25600	12100	7680	7120	4690	4200	5100	1800	2700	9	9	1620	2380	2970	8490
pmb2786	293	235	294	C18H30O3	[M-H]-	9-Hydroxy-10,12,15-octadecatrienoic acid*	Lipids	75600	142000	59600	41100	78900	46200	15700	12800	9740	17300	9770	6030	31100	51900	53500
pmb2787	293	275	294	C18H30O3	[M-H]-	9-Oxo-10E,12Z-octadecadienoic acid	Lipids	221000	333000	218000	164000	250000	180000	129000	181000	152000	128000	52400	133000	287000	338000	311000
pmb2791	309	209	310	C18H30O4	[M-H]-	9-Hydroperoxy-10E,12,15Z-octadecatrienoic acid	Lipids	370000	366000	406000	305000	312000	215000	339000	271000	206000	295000	244000	272000	490000	668000	503000
pmb2792	293	193	294	C18H30O3	[M-H]-	13-Hydroxy-6,9,11-octadecatrienoic acid	Lipids	53700	49100	45900	37300	32400	26600	29800	29100	36300	43200	34200	40800	64000	42600	42700
pmb2799	295	195	296	C18H32O3	[M-H]-	12,13-Epoxy-9-Octadecenoic Acid	Lipids	362000	979000	314000	231000	599000	447000	151000	132000	84600	94200	57300	71600	347000	473000	463000
pmb2804	311	171	312	C18H32O4	[M-H]-	13S-Hydroperoxy-9Z,11E-octadecadienoic acid	Lipids	1060000	1180000	1080000	1260000	1220000	1070000	1370000	1350000	1330000	1200000	984000	959000	2440000	2440000	2260000
pmd0130	468	184	467	C22H46NO7P	[M+H]+	LysoPC 14:0	Lipids	148000	118000	82900	60800	107000	73800	139000	88100	129000	83900	124000	81400	119000	116000	113000
pmd0132	496	184	495	C24H50NO7P	[M+H]+	LysoPC 16:0(2n isomer)	Lipids	5140000	5740000	4400000	3360000	6200000	4610000	6330000	3700000	5470000	3500000	5980000	3900000	5930000	9050000	6200000
pmd0136	524	184	523	C26H54NO7P	[M+H]+	LysoPC 18:0(2n isomer)	Lipids	331000	429000	250000	187000	439000	357000	378000	244000	290000	153000	284000	199000	433000	669000	363000
pmd0143	552	184	551	C28H58NO7P	[M+H]+	LysoPC 20:0	Lipids	14300	12800	14400	8110	14300	15000	16800	8550	12000	11800	8150	8510	16600	16000	11500
pmd0147	548	184	547	C28H54NO7P	[M+H]+	LysoPC 20:2	Lipids	137000	248000	138000	112000	204000	187000	161000	81900	129000	80500	120000	89300	186000	333000	162000
pmd0160	454	313	453	C21H44NO7P	[M+H]+	LysoPE 16:0(2n isomer)	Lipids	1150000	1310000	1170000	1200000	1620000	1320000	1630000	1080000	1450000	793000	1670000	1030000	1900000	2770000	1660000
pmf0397	311	183	312	C20H40O2	[M-H]-	Arachidic acid	Lipids	23400	99100	95100	65300	70300	78400	77700	81300	57200	77400	81600	108000	91100	126000	85900
pmf0400	339	183	340	C22H44O2	[M-H]-	Docosanoic acid (Behenic acid)	Lipids	34200	226000	132000	155000	131000	145000	159000	173000	111000	161000	150000	203000	137000	215000	194000
pmn001606	309	309	310	C20H38O2	[M-H]-	Eicosenoic acid	Lipids	384000	633000	520000	484000	557000	552000	549000	563000	651000	479000	529000	503000	557000	620000	482000
pmn001689	311	223	312	C18H32O4	[M-H]-	9-Hydroxy-12-oxo-15(Z)-octadecenoic acid	Lipids	1390000	2150000	1580000	499000	1330000	1020000	679000	556000	485000	823000	738000	684000	551000	855000	844000
pmp001270	494	184	493	C24H48NO7P	[M+H]+	LysoPC 16:1	Lipids	358000	359000	280000	247000	402000	438000	331000	281000	347000	267000	480000	254000	484000	962000	426000
pmp001273	520	184	519	C26H50NO7P	[M+H]+	LysoPC 18:2	Lipids	14600000	18900000	15100000	13200000	20400000	18100000	16300000	11000000	16000000	10600000	17200000	10800000	22900000	32000000	20300000
pmp001281	522	184	521	C26H52NO7P	[M+H]+	LysoPC 18:1	Lipids	26200000	23800000	24400000	16000000	25200000	26700000	21200000	17200000	21800000	20600000	18900000	14000000	27300000	34400000	24900000
pmp001284	331	313	330	C19H38O4	[M+H]+	Monopalmitin	Lipids	744000	756000	740000	780000	764000	842000	789000	693000	696000	607000	709000	663000	642000	733000	663000
Rfmb087	311	293	312	C18H32O4	[M-H]-	9-Hydroxy-13-oxo-10-octadecenoic Acid	Lipids	1890000	1590000	1410000	1870000	1950000	1010000	1710000	1290000	1700000	1770000	1700000	1200000	2340000	1900000	2470000
Rfmb091	295	195	296	C18H32O3	[M-H]-	9S-Hydroxy-10E,12Z-octadecadienoic acid*	Lipids	13100000	16600000	13300000	11300000	13400000	9230000	9890000	9580000	8550000	8750000	6360000	6490000	18500000	19700000	21100000
YC512118	282	247	281	C18H35NO	[M+H]+	Oleamide (9-Octadecenamide)	Lipids	136000	174000	264000	111000	166000	157000	190000	203000	197000	186000	208000	237000	341000	450000	219000
Zmpn003368	293	195	294	C18H30O3	[M-H]-	13S-Hydroxy-9Z,11E,15Z-octadecatrienoic acid	Lipids	1370000	1630000	1360000	929000	1210000	807000	999000	771000	626000	813000	605000	626000	1450000	1790000	1750000
Zmyn004449	309	171	310	C18H30O4	[M-H]-	9-Hydroxy-12-oxo-10(E),15(Z)-octadecadienoic acid	Lipids	108000	82200	125000	125000	160000	111000	169000	242000	241000	218000	174000	160000	178000	202000	187000
Zmyn004548	291	235	292	C18H28O3	[M-H]-	12-Oxo-phytodienoic acid	Lipids	120000	142000	141000	109000	111000	77400	116000	91300	76400	123000	117000	110000	117000	180000	131000
Zmyn004676	293	113	294	C18H30O3	[M-H]-	17-Hydroxylinolenic acid	Lipids	7230000	7790000	6940000	6340000	7830000	7000000	7690000	9230000	8690000	8230000	7930000	6720000	12600000	13400000	12900000
Zmyn004732	293	185	294	C18H30O3	[M-H]-	2R-hydroxy-9Z,12Z,15Z-octadecatrienoic acid	Lipids	777000	1030000	832000	895000	1150000	1070000	1190000	1390000	1430000	1130000	1340000	1070000	1530000	1610000	1420000
Zmzn003953	309	227	310	C18H30O4	[M-H]-	13(s)-hydroperoxy-(9z,11e,15z)-octadecatrienoic acid	Lipids	961000	1270000	1270000	1180000	1420000	1410000	1420000	1730000	1790000	1470000	1330000	1340000	1440000	1500000	1260000
Lmbn000216	147	57	148	C5H8O5	[M-H]-	3-Methylmalic acid*	Organic acids	113000	199000	156000	163000	86400	158000	121000	48000	107000	103000	78300	58700	143000	173000	162000
Lmbn002072	159	97.1	160	C7H12O4	[M-H]-	2-Propylsuccinic acid*	Organic acids	31700	48900	38000	36700	27000	43200	33500	36400	28100	23100	19900	32600	61700	69800	38900
Lmbn002862	137	93	138	C7H6O3	[M-H]-	3-Hydroxybenzoic Acid	Organic acids	2290000	4820000	2570000	28600000	2570000	13000000	11000000	5110000	4400000	4530000	5210000	8980000	3310000	2440000	4630000
Lmbn003524	171	99.1	172	C9H16O3	[M-H]-	9-Oxononanoic acid	Organic acids	304000	171000	186000	166000	303000	130000	335000	393000	407000	242000	252000	203000	207000	224000	227000
Lmgn000219	101	55	102	C4H6O3	[M-H]-	Succinic semialdehyde	Organic acids	12900	14900	13400	7970	4210	2520	5040	8780	10400	16600	6350	4970	13400	12000	6740
Lmmn003323	271	225	272	C16H32O3	[M-H]-	2-Hydroxyhexadecanoic acid	Organic acids	17500000	26200000	26400000	22500000	17200000	22000000	16000000	19500000	15600000	15500000	15800000	17000000	20500000	21000000	28400000
mws0154	173	93	174	C7H10O5	[M-H]-	Shikimic acid	Organic acids	22800	42300	35600	23300	19100	18900	42600	81800	33600	61000	29800	54800	75500	46600	21800
mws0275	133	71	134	C4H6O5	[M-H]-	L-Malic acid*	Organic acids	30500000	36300000	21100000	24500000	16800000	22900000	17100000	29600000	22400000	19700000	20500000	25800000	34800000	26000000	16700000
mws0277	191	85	192	C7H12O6	[M-H]-	Quinic Acid	Organic acids	20100000	22300000	21500000	16300000	18200000	13200000	11600000	12900000	11700000	10400000	9480000	9210000	20900000	25400000	22600000
mws0281	191	111	192	C6H8O7	[M-H]-	Citric Acid	Organic acids	15800000	18200000	13600000	10100000	10600000	8060000	6980000	9100000	7630000	8430000	5090000	5670000	16000000	15600000	13900000
mws0340	143	111	144	C6H8O4	[M-H]-	2,3-Dimethylsuccinic acid	Organic acids	167000	271000	282000	82800	181000	53400	98100	182000	126000	37800	34000	69300	97800	141000	154000
mws0376	115	71	116	C4H4O4	[M-H]-	Fumaric acid	Organic acids	212000	296000	231000	373000	406000	530000	168000	222000	130000	140000	133000	168000	451000	454000	399000
mws0425	129	85	130	C5H6O4	[M-H]-	Citraconic acid	Organic acids	2840000	4510000	4000000	5360000	4030000	2900000	1810000	1960000	2210000	1230000	1100000	1380000	5440000	6390000	4680000
mws0489	149	77	150	C8H6O3	[M-H]-	Benzoylformic acid	Organic acids	57400	72600	87500	56100	56500	59700	67000	75300	96400	62000	86300	75400	124000	120000	93300
mws0567	146	87	145	C5H11N3O2	[M+H]+	4-Guanidinobutyric acid	Organic acids	1060000	2440000	2840000	3560000	2260000	2620000	1710000	2560000	1330000	1110000	587000	1450000	2660000	3420000	2170000
mws0576	103	59.1	104	C4H8O3	[M-H]-	3-Hydroxybutyric acid	Organic acids	447000	260000	333000	382000	407000	567000	407000	548000	365000	514000	566000	449000	345000	263000	244000
mws0601	110	66	111	C5H5NO2	[M-H]-	Pyrrole-2-carboxylic acid	Organic acids	29500	72300	46900	31300	13100	6460	7970	13100	8390	12300	4670	4430	175000	195000	67500
MWS0811	130	84.1	129	C6H11NO2	[M+H]+	L-Pipecolic Acid	Organic acids	8960000	13100000	13800000	10900000	7480000	9810000	6910000	9450000	6660000	5380000	6950000	9550000	9550000	6630000	10100000
mws0972	131	85	132	C6H12O3	[M-H]-	6-Hydroxyhexanoic acid	Organic acids	76300	36000	45900	39500	31100	22600	39600	69500	69000	40900	32400	17300	94100	98300	44700
MWS1962	153	83.1	152	C10H16O	[M+H]+	cis-Citral	Organic acids	69800	53000	53100	39300	58900	37400	51300	33900	52300	64200	71600	59300	62300	100000	69700
MWS2040	95	80	96	CH4O3S	[M-H]-	Methanesulfonic acid	Organic acids	115000	93800	131000	184000	47900	252000	160000	409000	196000	214000	180000	290000	158000	128000	71400
MWS5147	119	59	120	C4H8O2S	[M-H]-	3-(Methylthio)Propionic Acid	Organic acids	2320000	1930000	1990000	2080000	1710000	1600000	1740000	1730000	1760000	1500000	1290000	1570000	1290000	1290000	1170000
MWSmce118	127	81	126	C5H6N2O2	[M+H]+	Imidazole-4-Acetic Acid*	Organic acids	428000	675000	706000	915000	671000	651000	800000	1430000	847000	657000	1110000	798000	640000	760000	555000
MWSmce448	127	81	126	C5H6N2O2	[M+H]+	Imidazol-1-yl-acetic acid*	Organic acids	268000	618000	796000	819000	665000	702000	721000	1050000	933000	548000	929000	738000	601000	586000	648000
MWSmce536	125	79	126	C6H6O3	[M-H]-	Methyl 2-furoate	Organic acids	139000	102000	110000	50100	78800	53200	103000	262000	104000	197000	251000	223000	72400	70400	62200
pmb2657	289	97.1	290	C10H18N4O6	[M-H]-	Argininosuccinic acid	Organic acids	34600	80800	37600	27100	20700	10900	8290	7340	6760	9	9	9	16800	20700	32600
pmb2826	147	87.1	148	C5H8O5	[M-H]-	L-Citramalic acid	Organic acids	296000	241000	160000	45600	104000	69300	52900	125000	239000	250000	163000	79100	149000	159000	123000
pme0120	118	101	117	C5H11NO2	[M+H]+	5-Aminovaleric acid	Organic acids	151000	173000	136000	99800	90700	68500	60900	52300	62500	37400	59600	54800	109000	151000	135000
pme0243	131	87.1	132	C5H8O4	[M-H]-	Glutaric acid	Organic acids	783000	2730000	1750000	1100000	1200000	1570000	906000	984000	1620000	675000	822000	949000	1090000	1170000	1280000
pme0278	191	128	190	C7H14N2O4	[M+H]+	2,6-Diaminooimelic acid	Organic acids	146000	338000	197000	435000	198000	289000	228000	156000	288000	148000	287000	192000	258000	505000	356000
pme2601	89	59	90	C3H6O3	[M-H]-	3-Hydroxypropanoic acid	Organic acids	13700	21300	19200	38800	19400	18600	24100	36500	37500	33500	14200	21800	19700	15300	15300
pme2761	161	73	162	C5H6O6	[M-H]-	4-Hydroxy-2-oxoglutaric acid	Organic acids	81600	118000	92400	112000	110000	116000	87300	178000	116000	133000	292000	223000	90100	72300	101000
pme2923	117	75	118	C4H6O4	[M-H]-	Acetoxyacetic acid	Organic acids	116000	84200	72300	76900	16800	21300	50900	64300	39300	119000	79000	84700	103000	67900	95800
pme3011	104	68.8	103	C4H9NO2	[M+H]+	γ-Aminobutyric acid	Organic acids	6240000	6200000	6700000	6300000	6030000	6200000	7140000	5810000	7280000	3410000	5630000	5050000	6230000	5660000	5520000
pme3034	131	69	132	C5H8O4	[M-H]-	Ethylmalonic acid	Organic acids	24300	68600	48700	35600	29100	41300	16600	33600	44500	22100	20400	25900	33700	41800	30100
pme3146	145	102	146	C5H10N2O3	[M-H]-	β-Ureidoisobutyric acid	Organic acids	13800	45300	51500	216000	42200	88500	31900	77500	28900	10600	9300	32300	763000	869000	101000
pme3154	147	59	148	C6H12O4	[M-H]-	Mevalonic acid	Organic acids	1030000	1150000	1260000	1550000	316000	342000	487000	2650000	671000	4100000	1590000	1970000	1250000	744000	1690000
pmf0096	89	70.9	90	C2H2O4	[M-H]-	Oxalic acid	Organic acids	52200	24400	38300	27500	22000	59900	88100	99100	89400	61300	43500	113000	80700	41400	42900
pmf0420	149	74.9	150	C9H10O2	[M-H]-	Benzyl acetate	Organic acids	340000	439000	503000	636000	582000	545000	396000	452000	359000	363000	345000	326000	564000	565000	637000
Wmzn000227	145	109	146	C6H10O4	[M-H]-	2,2-Dimethylsuccinic acid	Organic acids	73800	92900	111000	24900	74000	15300	40200	19300	52100	5070	32700	21500	46300	30300	69400
Zmgn000216	125	79	126	C2H7O4P	[M-H]-	2-Hydroxyethylphosphonic acid	Organic acids	113000	114000	123000	47800	19900	31600	6300	67900	13400	66900	71600	31600	31000	51300	99200
Zmgn000217	129	85	130	C5H6O4	[M-H]-	Methylenesuccinic acid	Organic acids	383000	674000	642000	516000	430000	369000	195000	262000	234000	170000	117000	197000	711000	897000	623000
Zmgn004439	171	153	172	C10H20O2	[M-H]-	Decanoic acid	Organic acids	2590	2540	1360	2730	2740	2310	2730	1800	3600	2160	2450	2710	1990	1540	1890
Zmjn001813	159	97.1	160	C7H12O4	[M-H]-	Pimelic acid*	Organic acids	34800	39900	38000	32300	42800	46200	40900	26600	28200	24900	30200	26600	51800	51600	35800
Zmpn000638	130	88	131	C4H9N3O2	[M-H]-	3-Guanidinopropionic acid	Organic acids	1130000	646000	1340000	479000	921000	498000	568000	328000	713000	407000	417000	450000	462000	457000	430000
Zmtn001464	204	160	205	C10H7NO4	[M-H]-	4,8-Dihydroxyquinoline-2-carboxylic acid	Organic acids	226000	184000	257000	220000	504000	403000	290000	421000	342000	315000	186000	272000	407000	342000	496000
Zmyn000247	147	57	148	C5H8O5	[M-H]-	2-Hydroxyglutaric Acid*	Organic acids	183000	378000	175000	77800	152000	186000	116000	138000	139000	97000	73400	124000	142000	202000	173000
Zmyn000453	191	111	192	C6H8O7	[M-H]-	Isocitric Acid	Organic acids	9980000	11300000	11000000	8770000	8570000	6630000	5600000	5970000	5400000	4380000	4430000	4780000	10300000	11900000	12200000
Cmjp004217	375	151	374	C16H22O10	[M+H]+	Secologanic acid	Terpenoids	78500	62700	53500	42100	41700	27600	26500	27200	34300	29300	17000	42400	22400	47300	52000
Cmjp004550	391	179	390	C17H26O10	[M+H]+	Loganin	Terpenoids	27400	21300	12700	29700	25900	23600	31600	20400	38700	46000	33500	35400	47500	30800	30800
HJN110	455	455	456	C30H48O3	[M-H]-	Betulinic acid	Terpenoids	6450	96700	97800	84700	101000	101000	90000	97600	96900	112000	116000	132000	130000	152000	136000
Hmlp008487	211	81.1	210	C13H22O2	[M+H]+	Blumenol C	Terpenoids	34200	30100	33400	33400	34800	32800	39200	51600	60200	58000	50900	49100	86000	69200	60700
Lmbn014696	301	301	302	C20H30O2	[M-H]-	Pimaric acid	Terpenoids	124000	303000	450000	131000	310000	340000	299000	287000	289000	191000	149000	480000	664000	376000	345000
Lmdp002381	227	149	226	C11H14O5	[M+H]+	Genipin	Terpenoids	12400	24800	14800	21100	7710	10800	22500	41800	11700	28900	16800	36600	24700	35000	14700
Lmsn012425	471	277	472	C30H48O4	[M-H]-	3β,7α-Dihydroxyolean-12-en-28-oic acid	Terpenoids	52000	192000	124000	30800	217000	155000	49500	51700	19300	23500	46800	60000	224000	975000	183000
Lmzn006795	453	453	454	C30H46O3	[M-H]-	Ursonic acid	Terpenoids	2560	19000	18200	9180	16400	14700	19500	22800	18300	9	21800	15900	9	28000	22300
Lmzn006829	453	453	454	C30H46O3	[M-H]-	3-Ketoursolic acid	Terpenoids	1230	32500	14000	8720	16200	33800	10400	14500	9	9	9	11700	11500	43600	20900
mws1526	359	197	358	C16H22O9	[M+H]+	Sweroside	Terpenoids	268000	183000	109000	88500	148000	142000	151000	194000	344000	195000	214000	214000	141000	78600	124000
mws1565	389	209	388	C17H24O10	[M+H]+	Geniposide	Terpenoids	244000	139000	77000	94400	77000	88700	120000	128000	166000	249000	113000	171000	231000	44400	79900
mws1574	373	123	374	C16H22O10	[M-H]-	Geniposidic acid	Terpenoids	209000	60400	50500	52600	68600	59500	157000	215000	294000	181000	110000	229000	82000	54800	70600
MWSmce096	219	81.1	218	C15H22O	[M+H]+	Nootkatone	Terpenoids	55600	68000	62700	53900	52600	47100	48900	43500	33500	51900	60900	45300	55200	84700	64600
MWSslk208	301	301	302	C20H30O2	[M-H]-	Kaurenoic Acid	Terpenoids	103000	280000	465000	135000	299000	342000	300000	301000	311000	174000	165000	442000	696000	381000	344000
pmn001700	455	455	456	C30H48O3	[M-H]-	24,30-Dihydroxy-12(13)-enolupinol	Terpenoids	8700	153000	165000	119000	152000	194000	166000	168000	175000	195000	200000	235000	211000	235000	208000
pmp000970	319	301	318	C20H30O3	[M+H]+	Hispanolone	Terpenoids	36400	28100	36700	30800	34100	31800	50100	41700	37300	33200	40700	33700	39900	32500	48900
pmp001048	361	199	360	C16H24O9	[M+H]+	Ixoroside	Terpenoids	49100	19800	43600	48900	60200	38000	57500	117000	155000	188000	343000	691000	37700	27900	68700
Smhn002274	373	211	372	C19H32O7	[M+H]+	Blumenol C glucoside	Terpenoids	76300	62100	117000	24100	21700	24900	33900	11600	57400	35500	35400	47600	6810	7280	21100
Smln014756	285	285	286	C20H30O	[M-H]-	Ferruginol	Terpenoids	154000	395000	462000	483000	450000	440000	611000	439000	473000	306000	279000	342000	335000	405000	661000
Smsp010767	235	147	234	C15H22O2	[M+H]+	Confertifoline	Terpenoids	44000	41700	44100	47900	31000	28200	115000	118000	127000	68300	50200	66300	62600	37000	60200
HJAP050	344	177	343	C19H21NO5	[M+H]+	N-Feruloyl-3-methoxytyramine	Alkaloids	463000	574000	1170000	512000	827000	381000	1540000	1860000	3330000	370000	1170000	619000	285000	501000	442000
HJKP000649	136	91.1	135	C8H9NO	[M+H]+	N-benzylformamide	Alkaloids	4550000	6850000	3810000	4140000	4700000	1270000	5760000	3990000	5600000	2580000	3650000	2570000	3190000	5570000	3920000
Hmcp003783	211	193	210	C13H10N2O	[M+H]+	1-Acetyl-β-carboline	Alkaloids	19600	84100	35200	32400	19400	12900	12900	36500	16400	30200	25200	26600	24600	42900	54600
Hmcp009963	180	123	180	C11H18NO+	[M]+	Candicine	Alkaloids	32100	26000	38100	24100	22300	17000	19800	29100	50900	32700	18100	16000	29100	38500	23400
Hmgp002327	188	118	187	C11H9O2N	[M+H]+	3-amino-2-naphthoic acid	Alkaloids	11500000	36600000	28200000	23100000	22500000	6570000	17100000	13500000	20200000	9290000	10900000	6750000	10000000	17300000	28300000
Hmjp005906	344	177	343	C19H21NO5	[M+H]+	N-Trans-Feruloyl-3'-O-methyldopamine	Alkaloids	501000	643000	1240000	610000	900000	460000	1560000	2060000	3240000	420000	1380000	691000	343000	530000	451000
Hmjp006104	344	177	343	C19H21NO5	[M+H]+	N-Cis-Feruloyl-3'-O-methyldopamine	Alkaloids	7380000	8870000	19200000	6970000	11600000	6080000	21800000	25000000	42500000	4620000	16500000	8120000	4250000	6830000	4680000
Hmlp000935	154	137	153	C8H11NO2	[M+H]+	Vanillylamine	Alkaloids	17100	21200	23400	16700	15000	45900	22800	70700	26200	26900	56600	74800	117000	85200	66700
Hmmp001310	188	118	187	C11H9NO2	[M+H]+	3-Indoleacrylic acid	Alkaloids	7330000	21300000	15900000	13800000	11800000	5140000	9580000	8110000	11000000	5730000	7120000	4970000	6680000	9200000	15400000
Hmmp002150	342	177	341	C19H19NO5	[M+H]+	3,5-Bis(3-methoxy-4-hydroxyphenyl)-2,3-dihydro-2(1H)-pyridinone	Alkaloids	690000	502000	390000	304000	1010000	267000	629000	411000	772000	122000	248000	201000	217000	275000	250000
Lmap001823	312	132	311	C14H17NO7	[M+H]+	Dhurrin	Alkaloids	1860000	1110000	947000	507000	724000	816000	240000	199000	353000	390000	273000	273000	503000	466000	549000
Lmgp001898	162	116	161	C9H7NO2	[M+H]+	4,6-Dihydroxyquinoline	Alkaloids	33100	14100	18400	11100	22100	30900	29400	15900	39200	19800	20800	17100	10100	6360	25000
Lmlp003161	265	177	264	C14H20N2O3	[M+H]+	N-Feruloylputrescine	Alkaloids	412000	399000	232000	207000	260000	196000	203000	109000	206000	133000	89000	104000	140000	215000	188000
Lmqp002315	124	107	123	C7H9NO	[M+H]+	4-Hydroxybenzylamine	Alkaloids	725000	1030000	1110000	369000	530000	372000	1080000	510000	1020000	578000	831000	886000	401000	253000	497000
Lmyp003301	358	178	357	C15H19NO9	[M+H]+	4-O-Methyl-DIBOA-Glucoside	Alkaloids	56300	47800	33400	48000	16000	14100	32400	36800	15000	30200	29400	42600	33600	50600	30800
mws0018	203	83	202	C10H26N4	[M+H]+	Spermine	Alkaloids	36900000	33000000	29800000	30600000	32200000	26900000	33200000	29200000	30900000	34900000	32000000	31900000	31800000	41200000	35400000
mws0102	160	116	161	C9H7NO2	[M-H]-	Indole-5-carboxylic acid	Alkaloids	283000	671000	657000	1180000	721000	862000	287000	505000	404000	204000	307000	433000	1040000	1790000	1010000
mws1417	160	116	161	C9H7NO2	[M-H]-	Indole-3-carboxylic acid	Alkaloids	477000	1200000	1210000	2090000	1280000	1470000	487000	900000	619000	398000	476000	769000	1900000	3110000	1810000
mws1433	314	177	313	C18H19NO4	[M+H]+	N-Feruloyltyramine	Alkaloids	1730000	1780000	1530000	1490000	1880000	1550000	1670000	1660000	2410000	1280000	1530000	1090000	1170000	976000	2050000
MWS2076	110	65	109	C6H7NO	[M+H]+	2-Aminophenol	Alkaloids	14000	19600	12800	15200	6790	15600	3490	13100	3900	7600	3220	6870	3810	9010	11900
mws4002	154	137	153	C8H11NO2	[M+H]+	Dopamine	Alkaloids	7850	17100	30400	17900	8470	17500	8690	19200	35700	15600	28400	22200	39000	29700	6420
MWSmce307	137	55.1	136	C8H12N2	[M+H]+	2,3,5,6-Tetramethylpyrazine; Ligustrazine	Alkaloids	120000	345000	188000	60300	22900	15200	13100	64000	15800	15200	6480	27000	77400	51100	104000
MWSmce471	148	86.1	147	C6H13NO3	[M+H]+	Fagomine	Alkaloids	25000	56700	55700	61400	54800	49100	38000	53900	16700	31000	22900	31700	48700	70500	53500
MWSmce582	144	84	143	C6H9NO3	[M+H]+	Methyl L-pyroglutamate	Alkaloids	127000	458000	201000	167000	113000	70600	36700	58400	39800	50200	61900	54400	136000	113000	199000
MWSslk026	304	138	303	C17H21NO4	[M+H]+	Scopolamine	Alkaloids	22900	14600	24000	25000	27200	16700	54400	86800	80700	92900	110000	127000	22100	10200	27100
MWStz063	170	152	169	C10H19NO	[M+H]+	2-Ethyl-2,6,6-trimethylpiperidin-4-one	Alkaloids	165000	75600	166000	167000	133000	163000	162000	420000	244000	116000	199000	225000	94500	104000	90900
MWStz070	182	91.1	181	C9H11NO3	[M+H]+	N-(2-Hydroxy-4-methoxyphenyl)acetamide	Alkaloids	1140000	1750000	902000	1070000	1240000	373000	1640000	1100000	1600000	831000	1170000	752000	923000	1550000	1140000
MWStz152	206	118	205	C11H11NO3	[M+H]+	2-(Acetylamino)-3-phenyl-2-propenoic acid	Alkaloids	93700	116000	113000	81500	33200	64900	44500	33800	50500	22800	37600	32700	53400	83600	84700
MWStz202	353	177	352	C20H20N2O4	[M+H]+	cis-Moschamine	Alkaloids	1790000	790000	732000	365000	1450000	1230000	4760000	2000000	6160000	3360000	3070000	3340000	314000	285000	1070000
MWStz221	314	177	313	C18H19NO4	[M+H]+	N-Cis-Feruloyltyramine	Alkaloids	272000	205000	209000	40200	161000	99800	87200	64900	93000	101000	54900	53100	90200	71500	134000
MWStz224	353	177	352	C20H20N2O4	[M+H]+	N-Feruloylserotonin	Alkaloids	1850000	747000	744000	372000	1410000	1230000	4940000	1850000	5840000	3240000	3050000	3450000	252000	258000	1250000
MWStz282	206	118	205	C11H11NO3	[M+H]+	3-Hydroxy-3-acetonyloxindole	Alkaloids	120000	132000	116000	71700	71800	101000	57100	49600	78800	28300	56500	58800	75800	111000	142000
NK10246260	162	116	161	C9H7NO2	[M+H]+	2,4-Dihydroxyquinoline	Alkaloids	16900	11100	10700	18900	12900	9680	12700	18600	51800	27100	15800	16800	20100	15900	23000
pmb0490	235	147	234	C13H18N2O2	[M+H]+	p-Coumaroylputrescine	Alkaloids	231000	424000	777000	368000	470000	813000	37900	31100	27700	141000	58800	94000	185000	365000	529000
pmb0496	307	177	306	C15H22N4O3	[M+H]+	N-Feruloylagmatine	Alkaloids	275000	381000	183000	240000	158000	168000	113000	165000	117000	87100	82400	98100	246000	379000	343000
pmb1096	118	91	117	C8H7N	[M+H]+	Indole	Alkaloids	305000	744000	551000	588000	415000	176000	356000	313000	414000	222000	199000	134000	248000	331000	574000
pmb1912	474	327	473	C20H23N7O7	[M+H]+	10-Formyltetrahydrofolic Acid	Alkaloids	443000	288000	411000	290000	348000	441000	580000	577000	702000	589000	686000	901000	346000	297000	413000
pme0066	116	74	117	C3H7N3O2	[M-H]-	Guanidinoacetate	Alkaloids	20800	19400	15600	9760	21500	18700	28700	30800	37300	28200	24000	12400	39800	24800	14900
pme2122	112	95	111	C5H9N3	[M+H]+	Histamine	Alkaloids	385000	341000	435000	353000	346000	405000	320000	424000	316000	362000	222000	336000	303000	323000	310000
pme2244	190	118	189	C11H11NO2	[M+H]+	3-Indolepropionic acid	Alkaloids	68900	147000	126000	118000	98800	29600	58200	78900	108000	52400	52300	43900	48200	73100	133000
pme2433	106	88	105	C4H11NO2	[M+H]+	Diethanolamine	Alkaloids	33500	37200	25400	41300	22600	27400	62100	33600	48800	17200	54300	49800	27300	24600	39700
pmn001727	474	312	475	C24H29NO9	[M-H]-	N-(4-O-(Glucosyl)-E-feruloyl)-tyramine	Alkaloids	132000	212000	98300	289000	319000	228000	90400	102000	147000	71300	58300	79900	168000	216000	223000
pmp000626	261	243	260	C15H20N2O2	[M+H]+	Baptifoline	Alkaloids	158000	145000	95200	39800	55000	6220	33600	76000	21500	307000	52000	42500	38700	14700	40600
pmp001287	120	103	119	C8H9N	[M+H]+	N-Benzylmethylene isomethylamine	Alkaloids	3220000	3830000	4970000	3970000	4110000	2000000	5930000	3170000	6570000	2920000	3080000	2190000	3020000	2800000	3460000
Zmbn005559	349	187	350	C16H18N2O5S	[M-H]-	Indole-3-cyano-2-O-glucoside	Alkaloids	25100	17600	21900	13600	21800	17200	23000	29300	60800	25400	45600	20600	67300	27400	38500
Zmbp002538	205	146	204	C11H12N2O2	[M+H]+	1-Methoxy-indole-3-acetamide	Alkaloids	1430000	4140000	3000000	2680000	2620000	905000	1920000	1830000	2450000	1280000	1520000	1010000	1370000	2090000	3080000
Zmsp000608	148	86.1	147	C6H13NO3	[M+H]+	3-epi-fagomine	Alkaloids	31000	49100	71500	82500	64600	50100	41000	34600	32400	24400	24400	27300	55700	82100	48100
Zmsp000878	182	136	181	C9H11NO3	[M+H]+	4-Hydroxy-5-(2-oxo-1-pyrrolidinyl)benzoic acid	Alkaloids	18400000	27500000	16600000	19200000	21200000	7050000	26100000	18000000	24100000	14300000	20200000	12700000	15800000	24000000	19400000
Zmzp005934	284	102	283	C18H37NO	[M+H]+	Stearamide	Alkaloids	24200	54100	38300	22700	45300	32500	37000	24700	32800	23000	31500	30000	45700	72800	37700
mws0836	577	425	578	C30H26O12	[M-H]-	Procyanidin B1	Tannins	18400000	19200000	18600000	13400000	19000000	16800000	21000000	12000000	19400000	20200000	15500000	17100000	16200000	11000000	21400000
MWSHY0171	579	409	578	C30H26O12	[M+H]+	Procyanidin B2	Tannins	19100000	17200000	13400000	10000000	13700000	8810000	15700000	9040000	21200000	14000000	18600000	17800000	16000000	8780000	13800000
pme0436	577	407	578	C30H26O12	[M-H]-	Procyanidin B3	Tannins	22000000	31200000	24200000	15200000	19200000	18500000	21300000	15400000	25000000	27000000	20300000	22600000	18500000	12700000	24800000
pme2246	301	185	302	C14H6O8	[M-H]-	Ellagic acid	Tannins	10200	27500	9	32400	17800	10200	46600	83100	46500	48200	169000	127000	12900	9	10200
pmn001646	865	577	866	C45H38O18	[M-H]-	Procyanidin C1	Tannins	1910000	3590000	2620000	1770000	2290000	2710000	2960000	2340000	2820000	3460000	3340000	3430000	2390000	1940000	2650000
pmn001647	865	713	866	C45H38O18	[M-H]-	Procyanidin C2	Tannins	1550000	2050000	1740000	1120000	1970000	1490000	2360000	1620000	2060000	2770000	2540000	2410000	1750000	1340000	1570000
pmn001667	577	407	578	C30H26O12	[M-H]-	Procyanidin B4	Tannins	14200000	12100000	9380000	8500000	10800000	9660000	9590000	8600000	13100000	9680000	10600000	9340000	9120000	7310000	12100000
Hmcn000192	209	59	210	C7H14O7	[M-H]-	Sedoheptulose	Others	126000	167000	92400	141000	111000	91200	80800	175000	112000	165000	105000	156000	162000	150000	107000
Hmln000297	179	59	180	C6H12O6	[M-H]-	Inositol*	Others	5660000	4270000	4200000	2340000	2990000	2010000	2070000	3780000	1760000	3290000	2010000	2750000	3540000	2330000	2510000
Hmqn000170	503	179	504	C18H32O16	[M-H]-	Fagopyritol B2	Others	131000	81900	92100	55000	84900	48700	9	71300	72000	56500	86600	75500	127000	102000	62700
Hmqn000195	503	179	504	C18H32O16	[M-H]-	Fagopyritol A2	Others	85400	80900	64200	57300	61300	45300	50000	65100	41500	51400	46000	54300	105000	80800	79400
Hmqp000973	169	65	168	C8H8O4	[M+H]+	2,5-Dimethoxybenzoquinone	Others	298000	132000	142000	200000	224000	137000	251000	235000	288000	246000	143000	295000	170000	124000	193000
Hmyp002315	303	257	302	C15H10O7	[M+H]+	3,5,7,4'-Tetrahydroxy-Coumaronochromone	Others	233000	155000	153000	99000	122000	153000	94800	85600	104000	228000	137000	93800	170000	145000	188000
Lmbn000198	133	71	134	C4H6O5	[M-H]-	3-Dehydro-L-Threonic Acid*	Others	6930000	8720000	5580000	8100000	5770000	5910000	3880000	6480000	5040000	4330000	4890000	5750000	8180000	5150000	7260000
Lmbn002644	119	93	120	C8H8O	[M-H]-	4-Methylbenzaldehyde*	Others	324000	237000	170000	143000	199000	111000	98000	139000	130000	145000	124000	103000	145000	109000	120000
Lmbn002737	119	93	120	C8H8O	[M-H]-	3-Methylbenzaldehyde*	Others	13200	5500	5330	10300	17200	11400	5800	14600	12700	7360	16000	9350	7370	6350	6410
Lmbp007051	313	137	312	C18H16O5	[M+H]+	6-Hydroxy-2-[2-(3'-methoxy-4'-hydroxyphenylethyl)]chromone	Others	35200	26000	25500	62200	26800	29200	18900	35300	14200	36700	10700	18800	15200	49400	31800
Lmcp005089	313	121	312	C18H16O5	[M+H]+	6,8-Dihydroxy-2-[2-(4-methoxyphenyl)ethyl]chromone	Others	166000	267000	424000	240000	389000	408000	227000	238000	472000	150000	249000	340000	317000	276000	281000
Lmsn000381	341	89	342	C12H22O11	[M-H]-	D-Maltose*	Others	829000	939000	823000	653000	490000	173000	261000	441000	267000	220000	414000	290000	921000	557000	657000
MA10039641	341	89	342	C12H22O11	[M-H]-	Lactobiose	Others	842000	996000	896000	798000	579000	273000	344000	315000	258000	460000	651000	255000	997000	663000	706000
ML10171848	147	85	148	C5H8O5	[M-H]-	D-Arabinono-1,4-lactone	Others	135000	134000	132000	105000	144000	93400	73200	98500	9	9	44100	69400	136000	164000	149000
mws0264	341	119	342	C12H22O11	[M-H]-	D-Trehalose*	Others	526000	570000	504000	355000	271000	125000	193000	236000	131000	223000	257000	187000	526000	289000	308000
MWS0442	527	365	504	C18H32O16	[M+Na]+	Maltotriose	Others	52800	39100	43800	39500	34200	16100	48400	43500	36700	77800	90700	74900	27600	25800	25700
MWS0559	161	71	162	C6H10O5	[M-H]-	1,6-anhydro-β-D-glucose	Others	152000	137000	118000	80400	93700	62700	46700	62500	43200	78600	68100	65700	89400	81400	87900
mws0655	246	96.9	247	C8H10NO6P	[M-H]-	Pyridoxal-5'-phosphate	Others	11600	28200	21200	17800	16200	12900	19600	16600	19900	9	12700	14700	21200	18600	9
mws0866	259	97	260	C6H13O9P	[M-H]-	D-Glucose 6-phosphate*	Others	813000	839000	596000	628000	841000	564000	255000	777000	235000	1380000	1050000	836000	605000	598000	921000
mws0889	135	75	136	C4H8O5	[M-H]-	D-Threonic Acid	Others	549000	570000	537000	597000	357000	457000	227000	932000	278000	732000	287000	534000	514000	422000	401000
mws1080	341	179	342	C12H22O11	[M-H]-	Galactinol	Others	3640000	3380000	3190000	2290000	1270000	1010000	2790000	2260000	3600000	1910000	2300000	1900000	3020000	1550000	2130000
mws1089	421	241	422	C12H23O14P	[M-H]-	Sucrose-6-phosphate	Others	1510000	1060000	1050000	2560000	838000	1730000	209000	318000	252000	242000	608000	484000	1020000	502000	867000
mws1090	259	97	260	C6H13O9P	[M-H]-	Glucose-1-phosphate*	Others	467000	662000	524000	441000	624000	564000	196000	738000	229000	1190000	797000	808000	525000	426000	815000
mws1164	179	59	180	C6H12O6	[M-H]-	D-Fructose*	Others	5590000	4050000	3920000	2790000	2960000	2080000	2180000	3590000	1840000	2990000	2070000	3100000	3700000	2280000	2490000
mws1333	341	113	342	C12H22O11	[M-H]-	Melibiose	Others	466000	519000	562000	359000	264000	154000	145000	219000	163000	303000	225000	200000	488000	266000	379000
MWS1812	171	55.1	170	C11H22O	[M+H]+	2-Undecanone	Others	43600	112000	43300	36700	66700	54800	22200	17400	11700	12800	10200	9600	69100	62800	69300
MWS1844	203	129	202	C14H18O	[M+H]+	2-Pentyl-3-phenyl-2-propenal	Others	4490	8710	6520	7300	6140	9400	7140	5940	7070	6350	8660	11800	5930	6460	8020
MWS2442	259	97	260	C6H13O9P	[M-H]-	D-Fructose 6-Phosphate	Others	412000	450000	386000	416000	551000	401000	173000	536000	158000	756000	676000	549000	350000	381000	584000
mws2523	421	241	422	C12H23O14P	[M-H]-	Trehalose 6-phosphate	Others	407000	309000	328000	1740000	420000	977000	71000	159000	89100	147000	357000	228000	315000	200000	328000
mws2608	222	84.1	221	C8H15NO6	[M+H]+	N-Acetyl-D-galactosamine	Others	1350000	1260000	1260000	1480000	1320000	1090000	1170000	1000000	1260000	1180000	1220000	1120000	1250000	1380000	1410000
mws4170	179	59	180	C6H12O6	[M-H]-	D-Glucose*	Others	6000000	4520000	4190000	2610000	2990000	2140000	1850000	3150000	1570000	3200000	1930000	2860000	3410000	2320000	2380000
mws4174	222	138	221	C8H15NO6	[M+H]+	N-Acetyl-D-mannosamine	Others	78900	59800	55000	124000	110000	142000	110000	207000	181000	146000	140000	203000	118000	91900	151000
MWS4305	119	59	120	C4H8O4	[M-H]-	Erythrose	Others	924000	715000	612000	613000	543000	615000	659000	901000	616000	373000	692000	462000	386000	285000	294000
mws5038	341	89	342	C12H22O11	[M-H]-	Isomaltulose*	Others	1120000	899000	901000	888000	572000	295000	478000	381000	373000	279000	522000	304000	1000000	584000	762000
mws5040	365	203	364	C12H21O11Na	[M+H]+	Turanose	Others	576000	563000	291000	528000	431000	272000	978000	397000	541000	787000	697000	656000	376000	183000	341000
MWSCX017	165	119	164	C9H8O3	[M+H]+	4-hydroxyphenyl acrylaldehyde	Others	180000	162000	80700	95900	95200	48800	45700	69900	44700	37300	60000	47100	80600	92600	96400
MWSmce257	218	88	219	C9H17NO5	[M-H]-	D-Pantothenic Acid	Others	814000	992000	830000	1400000	1220000	1250000	655000	637000	615000	799000	555000	790000	1210000	1400000	1130000
MWSmce572	148	103	147	C9H9NO	[M+H]+	(E)-Cinnamamide	Others	4190	11100	8830	13500	20500	10900	8700	20300	12700	7370	31200	16100	16300	28200	16900
MWSmce674	451	89.1	450	C31H46O2	[M+H]+	Phylloquinone (Vitamin K1)	Others	13000	13500	14100	16300	17600	13200	12400	11400	14900	12800	11600	13600	12700	12200	11700
MWSmce676	149	59	150	C5H10O5	[M-H]-	D-Arabinose	Others	98700	72800	53500	26600	52000	49700	16500	33600	49400	24600	33000	38400	56500	63100	85500
MWSslk074	343	59	344	C12H24O11	[M-H]-	Lactitol	Others	5160000	5130000	5040000	4740000	5430000	4070000	5660000	3980000	5370000	5380000	5170000	4880000	5750000	7020000	6900000
MWSslk226	149	91.1	148	C10H12O	[M+H]+	Benzylacetone	Others	245000	225000	766000	211000	122000	45300	194000	201000	240000	50400	104000	91400	170000	95600	166000
pma3101	256	124	256	C11H14NO6+	[M]+	Nicotinate D-ribonucleoside	Others	2400000	1720000	2150000	985000	1760000	832000	1870000	1600000	1530000	1540000	1440000	1440000	1430000	1300000	1340000
pmb0786	180	163	179	C6H13NO5	[M+H]+	D-Glucosamine	Others	251000	350000	379000	531000	320000	491000	247000	478000	150000	372000	223000	508000	583000	596000	482000
pmb0789	332	152	331	C14H21NO8	[M+H]+	Pyridoxine-5'-O-glucoside	Others	800000	519000	560000	511000	716000	253000	716000	815000	1170000	441000	363000	475000	808000	606000	747000
pmb0801	346	184	345	C14H19NO9	[M+H]+	4-Pyridoxic acid-O-glucoside	Others	55600	56700	65400	49100	78500	45700	60100	52300	69200	46200	20300	70800	60400	46500	53900
pmb0952	265	122	265	C12H17N4OS+	[M]+	Thiamine (Vitamin B1)	Others	282000	428000	472000	323000	369000	105000	1170000	206000	339000	267000	35600	161000	15600	18200	90200
pme0519	341	119	342	C12H22O11	[M-H]-	D-Sucrose*	Others	1860000	1550000	1660000	981000	631000	493000	1080000	1080000	1200000	846000	1720000	1120000	1390000	710000	970000
pme0534	195	74.9	196	C6H12O7	[M-H]-	Gluconic acid	Others	1990000	1680000	1550000	989000	2100000	3450000	1410000	3120000	1590000	2230000	1440000	2240000	1260000	1240000	1180000
pme1014	445	341	444	C31H40O2	[M+H]+	Menatetrenone (Vitamin K2)	Others	438000	366000	282000	269000	282000	345000	446000	377000	329000	325000	444000	283000	203000	318000	264000
pme1383	170	134	169	C8H11NO3	[M+H]+	Pyridoxine	Others	6710000	5740000	10700000	10000000	7480000	6040000	6080000	9980000	8710000	3770000	4880000	4860000	11400000	17100000	8630000
pme2125	503	179	504	C18H32O16	[M-H]-	Raffinose*	Others	97900	74500	86900	74400	79000	44700	67700	68800	83300	82900	86000	46900	144000	92500	77100
pme2134	121	59	122	C4H10O4	[M-H]-	D-Threitol	Others	274000	179000	199000	149000	111000	166000	91400	190000	127000	99700	181000	145000	158000	144000	69000
pme2596	184	148	183	C8H9NO4	[M+H]+	4-Pyridoxic acid	Others	71700	60500	82500	62500	97900	100000	71700	81700	112000	59000	72700	93900	138000	193000	119000
pme2755	222	144	221	C8H15NO6	[M+H]+	N-Acetyl-D-glucosamine	Others	3870000	3710000	2930000	3040000	3240000	2720000	3280000	2670000	2780000	3300000	3390000	2560000	3220000	3380000	3220000
pme3081	169	134	168	C8H12N2O2	[M+H]+	4-(Aminomethyl)-5-(hydroxymethyl)-2-methylpyridin-3-ol	Others	22300	29300	42000	31100	37100	6210	34300	11700	29700	11000	11700	8300	16600	24300	13500
pme3705	193	73	194	C6H10O7	[M-H]-	D-Glucoronic acid	Others	38400	21700	9	15900	35800	88500	47400	60200	9	75500	47900	99400	21500	31200	46200
pmf0139	179	59	180	C6H12O6	[M-H]-	D-Galactose*	Others	4240000	2980000	2830000	1970000	1870000	1510000	1330000	2570000	1210000	2110000	1070000	1740000	2880000	2010000	2110000
pmf0174	157	157	158	C10H22O	[M-H]-	1-Decanol	Others	9330000	9710000	8150000	5860000	13800000	7770000	8820000	9510000	10500000	9360000	9410000	8940000	6270000	8570000	6680000
pmp001086	127	97	126	C6H6O3	[M+H]+	5-Hydroxymethylfurfural	Others	99700	49200	90400	177000	210000	211000	176000	227000	199000	332000	456000	520000	166000	106000	138000
pmp001282	544	485	543	C28H50NO7P	[M+H]+	Propyl 2-(trimethylammonio)ethyl phosphate	Others	2860000	2540000	2390000	1770000	2630000	2580000	2290000	2020000	2420000	2340000	1800000	1660000	3270000	4390000	2750000
Smnp003048	355	235	354	C16H18O9	[M+H]+	8-C-glucosyl-noreugenin	Others	812000	568000	1730000	783000	877000	501000	1190000	2130000	2060000	1350000	923000	1590000	717000	924000	611000
Zmdn005231	189	146	190	C11H10O3	[M-H]-	2,5-dimethyl-7-hydroxy-chromone	Others	8090	5820	4280	3340	3190	9	14900	21400	6630	10300	15800	10500	4430	3040	9
Zmdp000376	130	84.1	129	C5H11N3O	[M+H]+	4-Guanidinobutanal	Others	20400000	36000000	32500000	22900000	18100000	15500000	13600000	15800000	15000000	8500000	12900000	14300000	23300000	18500000	26700000
Zmjp000624	168	150	167	C8H9NO3	[M+H]+	Pyridoxal	Others	48400	69100	64400	66900	47900	61800	45200	49200	26300	42300	52000	24400	63000	104000	44900
Zmpn000199	209	85	210	C6H10O8	[M-H]-	D-Galactaric acid*	Others	45200	259000	169000	155000	128000	45900	64500	27000	65000	9	9	9	79600	143000	197000
Zmyn000108	209	85	210	C6H10O8	[M-H]-	D-Saccharic acid*	Others	79900	196000	182000	125000	146000	44500	52000	33200	50900	23700	9	9	77000	111000	161000
Zmyn000230	147	57	148	C5H8O5	[M-H]-	2-Dehydro-3-deoxy-L-arabinonate	Others	104000	235000	255000	187000	174000	112000	114000	70000	115000	57700	116000	114000	155000	221000	196000
Zmzn000079	199	79	200	C4H9O7P	[M-H]-	D-Erythrose-4-phosphate	Others	157000	196000	81900	34800	162000	101000	63500	291000	56300	210000	127000	93000	54300	75300	64600
Cmpp003619	193	105	192	C10H8O4	[M+H]+	6,7-Dihydroxy-4-methylcoumarin	Lignans and Coumarins	54200	51600	41000	59600	60600	48300	155000	66700	218000	153000	64700	80200	144000	131000	175000
Cmsn002371	491	327	492	C25H32O10	[M-H]-	Isolariciresinol-9-O-xyloside	Lignans and Coumarins	17900	40900	32200	65700	37400	111000	62300	82200	85700	62800	23000	14400	38300	18400	23300
HJN054	493	361	494	C25H34O10	[M-H]-	Secoisolariciresinol-9'-O-xyloside	Lignans and Coumarins	25400	86300	31500	69300	72700	50500	26900	40400	39400	61500	12700	32100	84500	34800	97400
HJN083	521	359	522	C26H34O11	[M-H]-	Lariciresinol-4'-O-glucoside	Lignans and Coumarins	78200	222000	48100	125000	193000	193000	52700	173000	187000	135000	43300	230000	102000	119000	125000
Hmcp002123	193	178	192	C10H8O4	[M+H]+	Isoscopoletin (6-Hydroxy-7-Methoxycoumarin)	Lignans and Coumarins	9940	5750	6330	30600	18300	13000	11600	174000	118000	8770	12700	9430	30500	22500	15600
Hmlp003129	359	137	358	C20H22O6	[M+H]+	Matairesinol	Lignans and Coumarins	24500	39700	43400	37600	25200	87900	99900	103000	61600	76000	26000	85300	45000	104000	35200
Lmbn001181	531	531	532	C22H28O15	[M-H]-	Fraxetin-7,8-di-O-glucoside	Lignans and Coumarins	42000	70100	29200	37200	36600	160000	438000	265000	429000	230000	511000	120000	56600	58100	41300
Lmbp003825	325	163	324	C15H16O8	[M+H]+	Skimmin (7-Hydroxycoumarin-7-O-glucoside)	Lignans and Coumarins	40800	47200	18100	46900	76700	71600	30500	42300	45400	40800	9	65300	18300	36200	17600
Lmdn004267	357	151	358	C20H22O6	[M-H]-	Epipinoresinol*	Lignans and Coumarins	94000	50100	73900	70500	55300	85700	246000	553000	723000	130000	105000	148000	91500	63600	57700
Lmgp003270	369	177	368	C16H16O10	[M+H]+	Scopoletin-7-O-glucuronide	Lignans and Coumarins	9190	56100	42000	96700	37200	99800	9	9	9	52800	86900	111000	62500	311000	53500
Lmmn002260	551	389	552	C27H36O12	[M-H]-	5'-Methoxyisolariciresinol-9'-O-glucoside	Lignans and Coumarins	474000	134000	389000	158000	247000	401000	364000	539000	609000	480000	424000	824000	286000	378000	205000
Lmmn002274	521	359	522	C26H34O11	[M-H]-	Isolariciresinol-9'-O-glucoside	Lignans and Coumarins	2000000	574000	1210000	669000	681000	1050000	1260000	2010000	1650000	1370000	1290000	1440000	1040000	761000	567000
Lmtn003096	523	361	524	C26H36O11	[M-H]-	Secoisolariciresinol 4-O-glucoside	Lignans and Coumarins	161000	186000	479000	80300	117000	197000	179000	247000	259000	262000	234000	282000	141000	113000	227000
Lmyn003971	521	359	522	C26H34O11	[M-H]-	Dihydrodehydrodiconiferyl alcohol-4-O-β-D-glucopyranoside	Lignans and Coumarins	2010000	555000	1240000	624000	656000	1060000	1170000	1970000	1660000	1330000	1300000	1430000	1010000	834000	577000
mws0096	355	340	356	C20H20O6	[M-H]-	Piperitol	Lignans and Coumarins	183000	139000	65100	239000	110000	319000	362000	586000	555000	464000	219000	468000	135000	279000	61800
mws0097	357	151	358	C20H22O6	[M-H]-	Pinoresinol*	Lignans and Coumarins	83700	53300	85000	66800	57300	88000	230000	564000	717000	122000	92100	146000	90500	61300	61200
MWS20152	417	402	418	C22H26O8	[M-H]-	Syringaresinol	Lignans and Coumarins	118000	82900	132000	95400	86300	114000	114000	171000	154000	159000	84600	118000	81900	65300	91900
pmn001375	535	373	536	C26H32O12	[M-H]-	1-Hydroxypinoresinol-1-O-Glucoside	Lignans and Coumarins	11200	36400	15300	25300	63700	40400	145000	108000	45000	334000	137000	290000	39100	40800	19000
pmn001643	505	359	506	C26H34O10	[M-H]-	Isolariciresinol-9'-O-rhamnoside (Aviculin)	Lignans and Coumarins	521000	240000	357000	534000	583000	433000	11700	44900	100000	51300	9	9260	603000	390000	537000
Zmgp003492	373	105	372	C20H20O7	[M+H]+	8-Hydroxy-α-conidendrin	Lignans and Coumarins	65300	17900	38300	119000	63300	92200	76500	75300	94300	85200	65300	113000	104000	107000	71500
Zmln002252	223	149	224	C10H8O6	[M-H]-	Sideretin (5,7,8-Trihydroxy-6-methoxycoumarin)	Lignans and Coumarins	14000	14400	10300	22400	28800	15400	18500	15400	14900	10300	30400	12300	20000	14300	25400
mws1659	269	225	270	C15H10O5	[M-H]-	Emodin	Quinones	2460000	2030000	1350000	1010000	819000	1930000	1860000	1790000	1630000	1720000	1720000	2240000	928000	1650000	926000
pmn001337	431	269	432	C21H20O10	[M-H]-	Emodin-8-O-glucoside	Quinones	1780000	1210000	865000	643000	853000	919000	1520000	1220000	1400000	982000	890000	913000	585000	694000	735000
pmn001338	445	283	446	C21H18O11	[M-H]-	Rhein-8-O-glucoside	Quinones	37100	38600	10500	50300	23400	35600	20600	20600	13700	4600	22200	4480	63900	51200	28900
pmn001340	473	311	474	C23H22O11	[M-H]-	Emodin-8-O-(6''-O-acetyl)glucoside	Quinones	92800	80700	57400	25700	22300	13700	145000	115000	149000	82500	109000	66100	23000	18400	16900
pmn001352	393	231	394	C19H22O9	[M-H]-	6-Hydroxyrumicin-8-O-D-glucoside	Quinones	265000	175000	159000	226000	174000	228000	341000	265000	425000	316000	331000	296000	161000	133000	174000
Zmdn005541	431	269	432	C21H20O10	[M-H]-	Emodin-6-O-glucoside	Quinones	1120000	761000	556000	439000	544000	485000	1020000	749000	970000	610000	585000	629000	355000	506000	488000
Zmdn007764	269	225	270	C15H10O5	[M-H]-	isoemodin	Quinones	2680000	2240000	1470000	1140000	872000	2090000	1950000	1930000	1900000	1840000	1850000	2390000	1040000	1690000	1030000
Zmhn003269	299	255	300	C15H8O7	[M-H]-	6-Hydroxyrhein	Quinones	347000	328000	289000	948000	1710000	919000	1120000	2820000	4230000	595000	1840000	2130000	1150000	435000	759000
Zmsp001834	169	65	168	C8H8O4	[M+H]+	2,6-Dimethoxy-1,4-benzoquinone	Quinones	245000	148000	182000	195000	252000	166000	308000	223000	243000	217000	148000	229000	206000	120000	180000
HJAP006	509	347	508	C23H24O13	[M+H]+	Syringetin-7-O-glucoside	Flavonoids	534000	570000	405000	506000	292000	695000	1210000	2450000	2230000	1050000	728000	2550000	272000	302000	245000
HJN041	451	289	452	C21H24O11	[M-H]-	Epicatechin glucoside	Flavonoids	6100000	4410000	2520000	2050000	1650000	2670000	4300000	5180000	7130000	5950000	5030000	3590000	2600000	2310000	3270000
HJN086	449	287	450	C21H22O11	[M-H]-	Eriodictyol-3'-O-glucoside	Flavonoids	93400	105000	104000	19200	112000	30900	79100	68400	218000	134000	67000	93600	28700	12700	22100
HJN087	433	271	434	C21H22O10	[M-H]-	Naringenin-4'-O-glucoside	Flavonoids	96900	140000	110000	45400	72900	33300	97300	52100	154000	67000	50100	98900	40700	25400	66100
Hmcp001636	509	347	508	C23H24O13	[M+H]+	Limocitrin-7-O-glucoside	Flavonoids	5600000	5510000	4970000	2860000	3160000	4360000	1120000	974000	2130000	6550000	1410000	6990000	4110000	5150000	4520000
Hmcp002187	509	347	508	C23H24O13	[M+H]+	Limocitrin-3-O-galactoside	Flavonoids	604000	527000	416000	557000	264000	683000	1350000	2900000	2200000	1120000	969000	2780000	329000	334000	253000
Hmcp002207	479	317	478	C22H22O12	[M+H]+	Isorhamnetin-7-O-glucoside (Brassicin)*	Flavonoids	656000	643000	363000	653000	429000	425000	2160000	2420000	2670000	1820000	1010000	2820000	298000	257000	259000
Hmcp002399	509	347	508	C23H24O13	[M+H]+	Limocitrin-3-O-glucoside	Flavonoids	435000	400000	96400	393000	351000	518000	873000	1000000	1580000	630000	428000	1410000	152000	125000	135000
Hmgp002036	479	317	478	C22H22O12	[M+H]+	Nepetin-7-O-glucoside	Flavonoids	684000	562000	331000	692000	236000	325000	2110000	2630000	2800000	1500000	1270000	2520000	278000	241000	269000
Hmgp003086	639	331	638	C29H34O16	[M+H]+	Tricin-7-O-rutinoside	Flavonoids	9	9	9	46800	84000	7400	68900	400000	191000	92700	167000	65300	46500	6910	38400
Hmmp004965	463	301	462	C22H22O11	[M+H]+	Diosmetin-7-O-glucoside*	Flavonoids	1120000	1790000	858000	733000	1300000	903000	158000	166000	263000	313000	143000	519000	520000	520000	409000
Hmmp007513	375	345	374	C19H18O8	[M+H]+	5,7-Dihydroxy-6,3',4',5'-tetramethoxyflavone (Arteanoflavone)	Flavonoids	28000	18000	24900	13600	13400	19900	9400	7850	13900	55700	64900	13700	383000	3860000	122000
Hmqn002858	435	153	436	C20H20O11	[M-H]-	Taxifolin-3-O-D-xyloside	Flavonoids	131000	144000	132000	318000	234000	111000	266000	122000	203000	148000	98000	215000	100000	154000	120000
Hmqn003268	303	151	304	C15H12O7	[M-H]-	5,7,3',4',5'-Pentahydroxydihydroflavone	Flavonoids	201000	351000	513000	189000	107000	212000	259000	352000	274000	559000	1140000	597000	169000	72500	179000
Hmxp006108	329	314	328	C18H16O6	[M+H]+	3-Hydroxy-5,7,8-trimethoxyflavone	Flavonoids	158000	201000	178000	278000	483000	289000	184000	403000	426000	296000	244000	1190000	362000	371000	160000
Jmgn005927	287	125	288	C15H12O6	[M-H]-	2-hydroxynaringenin	Flavonoids	469000	635000	578000	600000	642000	813000	892000	1300000	1570000	454000	1370000	1640000	480000	305000	433000
Lmcp007240	343	313	342	C19H18O6	[M+H]+	5,6,7,4'-Tetramethoxyflavone*	Flavonoids	26200	23300	5920	20800	10500	36100	29000	67100	60500	28600	11300	28100	13900	21900	5070
Lmfn004093	435	315	436	C21H24O10	[M-H]-	Phloretin-4'-O-glucoside (Trilobatin)	Flavonoids	2350000	1230000	6080000	1060000	2470000	882000	8700000	3570000	8740000	4050000	4410000	3440000	1040000	2270000	1220000
Lmgp004217	609	445	608	C28H32O15	[M+H]+	Diosmetin-8-C-(2''-O-rhamnosyl)glucoside	Flavonoids	10900	10800	8600	9670	14400	10800	9	9	5820	10700	9620	11800	9160	9	6510
Lmhp002832	549	411	548	C26H28O13	[M+H]+	Chrysin-6-C-arabinoside-8-C-glucoside	Flavonoids	12300	5640	3400	9	5900	6190	9	6140	7290	12700	15600	9	104000	790000	24100
Lmjn007168	329	271	330	C17H14O7	[M-H]-	Quercetin-3,3'-dimethyl ether	Flavonoids	233000	46300	194000	80300	99000	284000	52600	77600	104000	126000	22100	18600	68100	115000	120000
Lmjp002721	375	345	374	C20H22O7	[M+H]+	5,7,3',4',5'-Pentamethoxyflavanone	Flavonoids	41800	43000	13400	4010	9	25800	17200	25000	34400	25900	15200	9	8390	2950	5200
Lmjp002867	595	287	594	C27H30O15	[M+H]+	Kaempferol-3-O-neohesperidoside*	Flavonoids	1170000	791000	534000	729000	759000	775000	774000	685000	1040000	933000	2350000	1320000	569000	381000	663000
Lmjp003044	479	317	478	C22H22O12	[M+H]+	Isorhamnetin-3-O-Glucoside*	Flavonoids	693000	607000	373000	681000	398000	354000	2100000	2460000	3050000	1530000	883000	2840000	320000	227000	182000
Lmmn004912	315	271	316	C16H12O7	[M-H]-	3-O-Methylquercetin	Flavonoids	5860000	4580000	3930000	3640000	5100000	6220000	7070000	13300000	12500000	7860000	4140000	10700000	3160000	4130000	3780000
Lmmp002334	773	303	772	C33H40O21	[M+H]+	Quercetin-3-O-rutinoside-7-O-glucoside	Flavonoids	83500	51200	31500	9690	28100	13000	14700	10600	15100	11700	14000	12300	26100	27100	16200
Lmmp002755	773	303	772	C33H40O21	[M+H]+	Quercetin-7-O-rutinoside-4'-O-glucoside	Flavonoids	170000	76300	43900	7930	29100	15000	46800	35900	51800	42400	13400	23100	15000	31300	17900
Lmmp007480	257	137	256	C15H12O4	[M+H]+	2,4,4'-trihydroxychalcone	Flavonoids	602000	1200000	549000	459000	312000	311000	109000	118000	88500	171000	94800	208000	335000	135000	177000
Lmpp003930	579	271	578	C30H26O12	[M+H]+	Apigenin-7-O-(6''-p-Coumaryl)glucoside	Flavonoids	2400000	1830000	1920000	1330000	2280000	1430000	1940000	1640000	1950000	1630000	1770000	2060000	1650000	1260000	2030000
Lmsn002815	593	285	594	C27H30O15	[M-H]-	Kaempferol-3-O-rutinoside(Nicotiflorin)*	Flavonoids	203000	192000	127000	124000	111000	152000	107000	142000	110000	164000	237000	199000	95700	69300	89900
Lmsn006753	581	273	582	C30H30O12	[M-H]-	Phloretin-4'-O-(6''-p-Coumaroyl)glucoside	Flavonoids	220000	129000	132000	64200	50100	53100	64500	34400	93200	24700	142000	42800	27000	18400	33200
Lmsp002982	773	303	772	C33H40O21	[M+H]+	Quercetin-3-O-sophoroside-7-O-rhamnoside	Flavonoids	68800	34100	26500	11300	37000	11900	13700	13000	8480	18200	13600	14000	24800	27800	21100
Lmsp003729	627	319	626	C27H30O17	[M+H]+	Myricetin-3-O-rutinoside	Flavonoids	102000	39700	37600	23400	19100	35700	32400	43100	32100	68300	60600	62900	24800	37500	40800
Lmsp008264	329	268	328	C18H16O6	[M+H]+	4'-Hydroxy-5,6,7-trimethoxyflavone	Flavonoids	181000	86000	76100	118000	46800	154000	116000	157000	111000	97900	48300	68600	58000	48100	43200
Lmsp008392	315	272	314	C17H14O6	[M+H]+	4',5-Dihydroxy-3',5'-dimethoxyflavone	Flavonoids	9670	3690	7230	15500	9330	16500	23700	20500	49200	7030	5650	2220	14200	9090	8830
Lmtn002796	449	287	450	C21H22O11	[M-H]-	Aromadendrin-7-O-glucoside	Flavonoids	1870000	2140000	2170000	1450000	1680000	1600000	1570000	1570000	1760000	2210000	3320000	2440000	1430000	896000	2040000
Lmyn005006	595	287	596	C30H28O13	[M-H]-	Eriodictyol-7-O-(6''-O-p-coumaroyl)glucoside	Flavonoids	78600	134000	47600	14900	197000	6690	118000	37900	200000	40800	41300	62300	9	9	9
Lmyp003599	601	287	600	C28H24O15	[M+H]+	Kaempferol-3-O-(6''-galloyl)glucoside	Flavonoids	14300	48700	27000	52800	43400	31400	93400	46400	81000	71800	55900	106000	9370	6830	15900
Lmyp006951	331	273	330	C17H14O7	[M+H]+	5,8,4'-Trihydroxy-6,7-dimethoxyflavone	Flavonoids	26900	32100	21500	41000	48500	47000	31800	36000	75100	34600	25700	34300	34000	42600	32900
Lmzp004885	331	315	330	C17H14O7	[M+H]+	Tricin (5,7,4'-Trihydroxy-3',5'-dimethoxyflavone)	Flavonoids	63500	142000	80200	101000	222000	311000	3960	7960	6040	37600	4880	6820	184000	730000	94200
mws0040	255	153	254	C15H10O4	[M+H]+	Chrysin	Flavonoids	5780	7150	7070	6590	9640	23700	3030	8690	5470	6130	4800	7880	29400	301000	18300
mws0043	403	373	402	C21H22O8	[M+H]+	5,6,7,8,3',4'-Hexamethoxyflavone	Flavonoids	10300	3460	7260	5020	25600	20400	8610	7600	4730	8870	7960	6200	6310	9280	4540
mws0044	303	125	304	C15H12O7	[M-H]-	Dihydroquercetin(Taxifolin)	Flavonoids	919000	739000	880000	610000	721000	929000	1290000	1380000	1770000	1140000	1260000	1270000	940000	814000	1010000
mws0051	285	270	284	C16H12O5	[M+H]+	Acacetin	Flavonoids	97300	94000	113000	78400	97400	149000	53800	80800	74200	210000	325000	123000	1360000	15600000	524000
mws0055	373	343	372	C20H20O7	[M+H]+	4',5,6,7,8-Pentamethoxyflavone	Flavonoids	9450	3860	3840	3020	11400	10500	5800	5920	2050	9900	5760	4180	3820	5710	5230
mws0064	287	135	288	C15H12O6	[M-H]-	Eriodictyol (5,7,3',4'-Tetrahydroxyflavanone)	Flavonoids	310000	339000	212000	74700	425000	57800	303000	584000	886000	188000	136000	495000	39300	24700	65400
mws0066	315	151	316	C16H12O7	[M-H]-	Isorhamnetin	Flavonoids	19700	18000	10200	14700	20900	20500	21500	32700	41800	32200	14100	38000	12100	22100	9660
mws0355	441	169	442	C22H18O10	[M-H]-	Catechin gallate*	Flavonoids	34500000	40600000	32400000	22700000	33400000	14100000	44700000	27900000	46400000	18500000	32200000	21800000	13700000	10300000	27400000
mws0789	255	151	256	C15H12O4	[M-H]-	Pinocembrin (Dihydrochrysin)	Flavonoids	260000	160000	171000	141000	210000	199000	79800	185000	102000	83900	77200	477000	82500	59800	204000
mws0856	463	301	464	C21H20O12	[M-H]-	Quercetin-4'-O-glucoside (Spiraeoside)	Flavonoids	435000	128000	247000	253000	344000	360000	496000	560000	544000	408000	196000	388000	258000	240000	157000
mws0913	447	285	448	C21H20O11	[M-H]-	Kaempferol-3-O-galactoside (Trifolin)	Flavonoids	67200	63600	61100	54400	73300	63900	40100	57400	57000	66400	38400	81000	48400	30300	23500
mws1002	345	330	346	C17H14O8	[M-H]-	Syringetin	Flavonoids	2030000	1660000	728000	886000	1240000	2230000	3250000	7050000	7840000	5970000	1900000	6230000	802000	1630000	625000
mws1068	285	151	286	C15H10O6	[M-H]-	Kaempferol (3,5,7,4'-Tetrahydroxyflavone)	Flavonoids	12400	11300	9150	9	10600	13500	8500	27200	21700	16300	34000	23900	10200	24700	10500
mws1073	595	457	594	C27H30O15	[M+H]+	Apigenin-6,8-di-C-glucoside (Vicenin-2)	Flavonoids	50200	39000	38600	80500	27100	48300	14700	23800	26300	40900	20100	93800	67000	40800	47700
mws1094	287	259	288	C15H12O6	[M-H]-	Aromadendrin (Dihydrokaempferol)	Flavonoids	213000	273000	267000	297000	317000	430000	457000	717000	876000	200000	799000	859000	198000	178000	227000
mws1179	433	271	434	C21H22O10	[M-H]-	Naringenin-7-O-glucoside (Prunin)	Flavonoids	114000	178000	110000	140000	162000	92700	221000	253000	458000	166000	166000	323000	118000	75300	78800
mws1299	449	299	448	C21H20O11	[M+H]+	Luteolin-8-C-glucoside (Orientin)	Flavonoids	8760	16800	31800	17200	6040	15300	38800	73900	76300	45400	10100	3540	5590	14700	6310
mws1329	463	301	464	C21H20O12	[M-H]-	Quercetin-7-O-glucoside	Flavonoids	312000	104000	160000	160000	138000	260000	383000	360000	317000	308000	192000	326000	180000	153000	114000
mws1361	449	151	450	C21H22O11	[M-H]-	Taxifolin-3-O-rhamnoside (Astilbin)	Flavonoids	28600	41500	46200	60900	87800	83300	29400	51400	78700	60200	35300	65500	9	9	9
mws1397	441	169	442	C22H18O10	[M-H]-	Epicatechin gallate*	Flavonoids	35500000	41400000	34700000	21600000	33800000	16700000	43200000	28700000	50300000	18500000	32300000	22500000	13400000	11600000	26900000
mws1434	431	311	432	C21H20O10	[M-H]-	Apigenin-6-C-glucoside (Isovitexin)	Flavonoids	17000	18900	90300	49800	39900	27700	47600	110000	114000	122000	102000	50900	33900	48000	14800
mws1608	447	357	448	C21H20O11	[M-H]-	Luteolin-6-C-glucoside (Isoorientin)	Flavonoids	11700	4840	42600	17700	14300	10200	27000	73400	60800	30500	15200	4230	5840	10000	6360
MWS20147	449	287	448	C21H20O11	[M+H]+	Luteolin-3'-O-glucoside	Flavonoids	169000	229000	211000	64500	139000	102000	142000	144000	325000	134000	96300	248000	59600	93000	32800
MWS20148	433	271	432	C21H20O10	[M+H]+	Apigenin-3'-O-glucoside*	Flavonoids	139000	152000	59000	77900	101000	116000	206000	231000	286000	121000	167000	299000	105000	53000	72500
mws2118	435	167	436	C21H24O10	[M-H]-	Phloretin-2'-O-glucoside (Phlorizin)	Flavonoids	207000	126000	205000	137000	168000	85100	569000	204000	434000	196000	433000	167000	114000	47800	125000
mws2220	457	169	458	C22H18O11	[M-H]-	Gallocatechin 3-O-gallate	Flavonoids	15300	23700	17200	16700	15900	6340	39700	24700	25500	15600	28100	20700	9550	5060	13200
mws4160	285	270	284	C16H12O5	[M+H]+	Wogonin (5,7-Dihydroxy-8-Methoxyflavone)	Flavonoids	127000	117000	138000	101000	114000	192000	66200	92100	89100	279000	368000	139000	1720000	18500000	650000
MWSHY0046	465	303	464	C21H20O12	[M+H]+	Quercetin-3-O-glucoside (Isoquercitrin)	Flavonoids	1210000	276000	318000	321000	466000	794000	1430000	1030000	993000	1050000	582000	1100000	446000	557000	276000
MWSHY0049	303	177	302	C16H14O6	[M+H]+	Hesperetin	Flavonoids	24700	22800	29300	13800	15800	7590	18100	28300	57200	17000	18400	34800	5410	15300	8390
MWSHY0056	581	273	580	C27H32O14	[M+H]+	Naringenin-7-O-Rutinoside(Narirutin)	Flavonoids	56100	69200	68200	34300	67500	48400	50000	55800	70300	61200	54500	46100	49200	48500	52000
MWSHY0057	447	271	446	C21H18O11	[M+H]+	Baicalin	Flavonoids	1190000	1310000	1190000	957000	1610000	1680000	594000	644000	1610000	2590000	3480000	963000	22800000	75300000	6730000
MWSHY0064	625	317	624	C28H32O16	[M+H]+	Isorhamnetin-3-O-neohesperidoside	Flavonoids	219000	157000	208000	237000	265000	196000	466000	462000	399000	365000	217000	526000	173000	245000	172000
MWSHY0067	611	303	610	C27H30O16	[M+H]+	Quercetin-3-O-rutinoside (Rutin)	Flavonoids	2270000	1450000	1160000	945000	1220000	996000	909000	905000	954000	1180000	848000	1040000	916000	1140000	1210000
MWSHY0080	595	287	594	C27H30O15	[M+H]+	Luteolin-7-O-neohesperidoside (Lonicerin)	Flavonoids	1220000	863000	751000	770000	735000	889000	922000	777000	1010000	831000	2190000	1130000	652000	370000	769000
MWSHY0098	307	139	306	C15H14O7	[M+H]+	Epigallocatechin	Flavonoids	2120000	1050000	852000	706000	935000	334000	1590000	1160000	2360000	1430000	1470000	1260000	830000	535000	859000
MWSHY0104	449	287	448	C21H20O11	[M+H]+	Luteolin-7-O-glucoside (Cynaroside)	Flavonoids	99700	224000	143000	82000	153000	36500	54900	133000	136000	126000	129000	180000	141000	172000	74100
MWSHY0113	465	303	464	C21H20O12	[M+H]+	Quercetin-3-O-galactoside (Hyperin)	Flavonoids	1120000	332000	370000	497000	215000	779000	1140000	1040000	1020000	795000	722000	971000	484000	564000	449000
MWSHY0128	343	313	342	C19H18O6	[M+H]+	5,7,8,4'-Tetramethoxyflavone*	Flavonoids	18200	18000	6360	16700	12800	31300	30900	69800	61600	27600	8270	29200	18300	18200	5810
MWSHY0135	625	317	624	C28H32O16	[M+H]+	Isorhamnetin-3-O-rutinoside (Narcissin)	Flavonoids	369000	261000	146000	332000	270000	242000	431000	379000	437000	523000	224000	586000	213000	224000	216000
MWSHY0136	449	287	448	C21H20O11	[M+H]+	Kaempferol-3-O-glucoside (Astragalin)	Flavonoids	122000	171000	96600	111000	101000	129000	77800	126000	135000	68300	81100	125000	79400	91900	98200
MWSHY0137	273	153	272	C15H12O5	[M+H]+	Naringenin (5,7,4'-Trihydroxyflavanone)	Flavonoids	644000	696000	609000	666000	492000	614000	1030000	2040000	2540000	744000	948000	2440000	470000	396000	348000
MWSHY0161	595	287	594	C30H26O13	[M+H]+	Kaempferol-3-O-(6''-p-Coumaroyl)glucoside (Tiliroside)	Flavonoids	85100	137000	39600	30700	36800	31600	40500	23500	50600	24800	38700	33800	35800	22700	20500
MWSHY0167	291	139	290	C15H14O6	[M+H]+	Catechin	Flavonoids	2130000	1660000	1390000	1090000	1410000	1220000	1730000	1530000	2750000	1830000	2330000	1970000	1410000	1030000	1540000
MWSHY0169	331	301	330	C17H14O7	[M+H]+	4',5,7-Trihydroxy-3',6-dimethoxyflavone	Flavonoids	145000	195000	65800	243000	580000	463000	980000	2710000	1940000	561000	1090000	1700000	549000	9	203000
MWSHY0181	433	313	432	C21H20O10	[M+H]+	Apigenin-8-C-Glucoside (Vitexin)	Flavonoids	11800	28100	55500	41000	28600	20400	83000	130000	104000	117000	126000	60500	14900	47300	19200
MWSHY0184	461	285	460	C22H20O11	[M+H]+	Wogonin-7-O-Glucuronide (Wogonoside)	Flavonoids	136000	133000	113000	109000	178000	214000	52600	70200	108000	343000	484000	120000	2760000	26600000	859000
MWSHY0189	433	271	432	C21H20O10	[M+H]+	Apigenin-7-O-glucoside(Cosmosiin)*	Flavonoids	132000	135000	81000	82600	69600	107000	168000	259000	273000	170000	214000	318000	94400	52000	73200
MWSHY0198	343	299	342	C19H18O6	[M+H]+	3',4',5,7-Tetramethoxyflavone; Luteolin Tetramethyl Ether	Flavonoids	72900	69500	20700	66300	31800	101000	79300	231000	190000	98500	30100	92200	49500	72400	17800
MWSHY0201	579	287	578	C27H30O14	[M+H]+	Kaempferol-3,7-O-dirhamnoside (Kaempferitrin)	Flavonoids	2920000	2240000	1650000	2250000	3120000	2030000	2530000	2040000	2670000	2230000	2610000	2280000	2030000	1830000	2380000
MWSmce498	579	271	578	C27H30O14	[M+H]+	Rhoifolin	Flavonoids	2930000	2180000	1940000	1990000	2610000	1400000	2190000	1990000	3370000	1650000	2380000	1990000	1980000	1650000	2320000
pmb0566	581	383	580	C26H28O15	[M+H]+	Luteolin-7-O-glucoside-5-O-arabinoside	Flavonoids	29600	34600	38400	26700	29800	26000	16600	19000	13400	30800	13800	19400	21100	23100	22900
pmb0665	611	465	610	C27H30O16	[M+H]+	Orientin-7-O-glucoside	Flavonoids	5520000	2690000	2830000	1820000	2640000	2470000	1970000	2060000	2060000	2070000	2200000	2530000	2140000	2500000	2920000
pmb0725	669	331	668	C33H32O15	[M+H]+	Tricin-7-O-(2''-feruloyl)glucoside	Flavonoids	45500	47500	15800	47100	49600	68000	9	9	9	13300	5870	6710	53200	432000	69300
pmb1466	511	331	510	C26H22O11	[M+H]+	Tricin-4'-O-syringic acid	Flavonoids	486000	125000	74800	111000	98900	283000	159000	403000	400000	398000	61200	476000	107000	189000	38000
pme0088	285	151	286	C15H10O6	[M-H]-	Luteolin (5,7,3',4'-Tetrahydroxyflavone)	Flavonoids	48600	41500	42800	27500	27500	36800	36300	75000	54400	35900	28000	67100	37900	42400	26200
pme0368	579	271	578	C27H30O14	[M+H]+	Apigenin-7-O-rutinoside (Isorhoifolin)	Flavonoids	2260000	2040000	1890000	1550000	2020000	2320000	1450000	1680000	2080000	1800000	1970000	2200000	1640000	1310000	3050000
pme0460	291	139	290	C15H14O6	[M+H]+	Epicatechin	Flavonoids	367000	323000	195000	86700	273000	89500	322000	226000	438000	390000	323000	263000	158000	107000	299000
pme1201	273	167	274	C15H14O5	[M-H]-	Phloretin	Flavonoids	389000	126000	294000	77800	171000	82600	807000	948000	732000	358000	966000	379000	74600	98100	111000
pme1598	463	301	464	C22H24O11	[M-H]-	Hesperetin-5-O-glucoside	Flavonoids	503000	151000	203000	249000	181000	315000	455000	513000	446000	432000	267000	402000	222000	226000	165000
pme2954	303	137	302	C15H10O7	[M+H]+	Quercetin	Flavonoids	263000	200000	240000	92700	169000	227000	212000	337000	295000	361000	365000	355000	193000	245000	168000
pmp000003	317	302	316	C16H12O7	[M+H]+	Nepetin (5,7,3',4'-Tetrahydroxy-6-methoxyflavone)	Flavonoids	18100000	12600000	13100000	11800000	14700000	19200000	22400000	43500000	36200000	25600000	14500000	33300000	9440000	12900000	10100000
pmp000110	359	344	358	C19H18O7	[M+H]+	7-Hydroxy-3,5,6,8-tetramethoxyflavone	Flavonoids	1760000	515000	353000	186000	192000	1520000	260000	345000	421000	218000	731000	180000	302000	47900	67400
pmp000127	625	607	624	C28H32O16	[M+H]+	Chrysoeriol-6,8-di-C-glucoside	Flavonoids	94600	85400	27900	77900	45800	91200	14700	12900	21100	63300	25900	85800	101000	48100	75000
pmp000577	461	285	460	C26H20O8	[M+H]+	Acacetin-7-O-glucuronide	Flavonoids	149000	122000	112000	104000	156000	202000	50700	61600	105000	332000	394000	108000	2550000	24000000	807000
pmp000579	463	301	462	C22H22O11	[M+H]+	Diosmetin-7-O-galactoside*	Flavonoids	1190000	1700000	777000	628000	1300000	792000	147000	145000	293000	325000	147000	325000	531000	541000	374000
pmp000583	477	301	476	C22H20O12	[M+H]+	Diosmetin-7-O-glucuronide	Flavonoids	17100	7950	7710	10900	18300	7830	9	9	13300	12900	22700	6170	139000	1490000	52600
pmp000964	287	153	286	C15H10O6	[M+H]+	Aureusidin	Flavonoids	13700	14600	11700	9620	10900	16500	11400	26900	22800	14400	10100	19400	12400	10300	4970
pmp001127	301	286	300	C16H12O6	[M+H]+	Chrysoeriol	Flavonoids	1500000	1500000	1250000	4090000	6830000	3450000	4820000	10000000	16000000	2260000	7080000	8070000	4650000	2830000	3270000
Xmsn002700	465	303	466	C21H22O12	[M-H]-	Taxifolin-3'-O-glucoside	Flavonoids	218000	108000	186000	63800	152000	197000	62800	56800	61100	67800	38800	95500	119000	181000	125000
Zmap009745	345	330	344	C18H16O7	[M+H]+	Ayanin (3',5-Dihydroxy-3,4',7-Trimethoxyflavone)	Flavonoids	9	8900	9760	13400	99900	9	477000	12700	9	28900	1040000	415000	32300	152000	26100
Zmcp002666	627	303	626	C27H30O17	[M+H]+	Quercetin-3,7-Di-O-glucoside	Flavonoids	87900	50200	34900	34500	25900	15900	21900	19600	19200	34300	37600	30500	17200	37700	48200
Zmhp002734	347	332	346	C17H14O8	[M+H]+	5,7,2',5'-Tetrahydroxy-8,6'-dimethoxyflavone	Flavonoids	105000	175000	71300	94500	57800	121000	30300	11600	26200	27100	25500	51400	148000	777000	86500
Zmhp002776	431	255	430	C21H18O10	[M+H]+	Chrysin-7-O-Glucuronide	Flavonoids	30100	30000	27200	28400	32500	54100	12400	17100	24700	60700	61300	19100	461000	3980000	140000
Zmhp002964	491	315	490	C23H22O12	[M+H]+	5,7-Dihydroxy-6,8-dimethoxyflavone-7-O-glucoside	Flavonoids	15700	14200	12000	7980	17800	15600	4830	6280	8270	37600	53100	14100	191000	2230000	69400
Zmhp003514	301	286	300	C16H12O6	[M+H]+	6,7,8-Tetrahydroxy-5-methoxyflavone	Flavonoids	1450000	1590000	1280000	4190000	7170000	3670000	5060000	10500000	16800000	2490000	8150000	8460000	4760000	2700000	3490000
Zmhp004065	345	330	344	C18H16O7	[M+H]+	7,8-Dihydroxy-5,6,4'-trimethoxyflavone	Flavonoids	477000	259000	88400	214000	113000	557000	870000	1720000	2360000	288000	385000	277000	203000	89200	56300
Zmhp004269	375	360	374	C19H18O8	[M+H]+	Skullcapflavone II	Flavonoids	11300	7440	9120	8740	7980	15400	9	9	9	26100	31100	4200	169000	1650000	60500
Zmjp004852	509	347	508	C23H24O13	[M+H]+	5,6,3',4'-Tetrahydroxy-3,7-dimethoxyflavone-6-O-glucoside	Flavonoids	492000	465000	417000	488000	268000	487000	1110000	1980000	1990000	1010000	1090000	2160000	217000	279000	215000
Zmjp004875	347	315	346	C17H14O8	[M+H]+	5,6,3',4'-Tetrahydroxy-3,7-dimethoxyflavone	Flavonoids	27800	75100	72200	38700	44700	49600	3910	6150	2250	13100	11800	21800	23000	51400	92200
Zmpn002440	287	135	288	C15H12O6	[M-H]-	3,4,2',4',6'-Pentahydroxychalcone	Flavonoids	289000	343000	189000	59600	389000	62800	293000	575000	882000	164000	110000	432000	34400	20100	61400
ML10180524	244	112	243	C9H13N3O5	[M+H]+	Cytarabine	Nucleotides and derivatives	695000	895000	904000	645000	598000	322000	667000	679000	568000	591000	298000	533000	534000	909000	823000
mws0248	243	110	244	C9H12N2O6	[M-H]-	Uridine	Nucleotides and derivatives	400000	420000	525000	632000	523000	429000	441000	619000	585000	480000	326000	589000	383000	487000	482000
mws0255	112	95	111	C4H5N3O	[M+H]+	Cytosine	Nucleotides and derivatives	289000	273000	368000	291000	253000	259000	343000	365000	281000	316000	194000	269000	224000	226000	245000
mws0609	344	150	345	C10H12N5O7P	[M-H]-	Guanosine 3',5'-cyclic monophosphate	Nucleotides and derivatives	718000	853000	773000	768000	681000	547000	272000	600000	417000	776000	448000	490000	468000	350000	769000
mws0976	243	153	244	C9H12N2O6	[M-H]-	β-Pseudouridine	Nucleotides and derivatives	49200	66700	91800	108000	74800	70500	62800	89000	62400	68700	51700	83100	80300	75400	82200
MWS2910	242	126	241	C10H15N3O4	[M+H]+	5-Methyl-2'-Deoxycytidine	Nucleotides and derivatives	74000	60300	125000	45900	28100	23300	182000	132000	126000	75600	38100	67800	36500	37100	39500
MWS2984	153	136	152	C4H4N6O	[M+H]+	8-Azaguanine	Nucleotides and derivatives	209000	203000	255000	276000	149000	720000	388000	972000	382000	415000	721000	1230000	1760000	1300000	791000
MWS5083	455	97	456	C17H21N4O9P	[M-H]-	Flavin Single Nucleotide(FMN)	Nucleotides and derivatives	20100	4850	8630	16400	15000	8560	16500	28000	13800	21800	8330	24700	29600	18300	12600
MWS5173	112	70	111	C4H5N3O	[M+H]+	Isocytosine	Nucleotides and derivatives	837000	1500000	1570000	1700000	1190000	1370000	1540000	1280000	1190000	552000	559000	632000	1160000	1770000	1460000
MWSmce295	245	113	244	C9H12N2O6	[M+H]+	1-beta-D-Arabinofuranosyluracil	Nucleotides and derivatives	522000	354000	602000	445000	497000	536000	569000	857000	461000	686000	504000	732000	489000	691000	461000
pmb0197	298	166	297	C11H15N5O5	[M+H]+	N7-Methylguanosine	Nucleotides and derivatives	173000	155000	176000	74000	88800	59100	110000	88000	89200	64600	21300	49900	96600	78300	156000
pmb0374	136	119	135	C5H5N5	[M+H]+	2-Aminopurine	Nucleotides and derivatives	558000	686000	389000	365000	427000	216000	362000	234000	364000	284000	230000	221000	406000	333000	311000
pmb0532	349	137	348	C10H13N4O8P	[M+H]+	Inosine 5'-monophosphate	Nucleotides and derivatives	33400	40400	27700	24400	18500	15400	9920	9150	9640	10300	21700	10700	34300	57100	32600
pmb0964	366	204	365	C16H23N5O5	[M+H]+	Isopentenyladenine-7-N-glucoside	Nucleotides and derivatives	95000	40500	68800	91200	68200	106000	33000	99200	78900	75800	66800	85800	340000	191000	241000
pmb0981	348	136	347	C10H14N5O7P	[M+H]+	Adenosine 5'-monophosphate	Nucleotides and derivatives	304000	568000	244000	191000	255000	260000	87300	66900	136000	128000	240000	94500	410000	395000	494000
pmb2922	565	323	566	C15H24N2O17P2	[M-H]-	Uridine 5'-diphospho-D-glucose	Nucleotides and derivatives	27900	33700	36000	51800	44600	69000	32100	31400	42300	14800	48000	35400	46800	72000	52300
pmc0066	333	137	332	C10H13N4O7P	[M+H]+	2'-Deoxyinosine-5'-monophosphate	Nucleotides and derivatives	765000	97300	207000	307000	291000	1120000	252000	1330000	862000	1960000	3490000	3690000	1550000	499000	338000
pmc0274	167	121	166	C6H6N4S	[M+H]+	6-Methylmercaptopurine	Nucleotides and derivatives	4150000	5240000	5910000	5330000	5000000	2900000	7390000	4440000	8700000	4250000	4520000	3410000	4220000	3880000	5320000
pmc0281	400	136	399	C15H21N5O8	[M+H]+	Ribosyladenosine	Nucleotides and derivatives	801000	573000	807000	353000	408000	755000	1630000	1570000	1790000	428000	895000	912000	614000	1010000	520000
pme0230	268	136	267	C10H13N5O4	[M+H]+	Adenosine	Nucleotides and derivatives	2440000	2700000	1620000	1950000	2070000	1170000	1560000	1160000	1770000	1220000	1210000	1080000	2050000	1640000	1630000
pme0264	243	127	242	C10H14N2O5	[M+H]+	Thymidine	Nucleotides and derivatives	113000	87100	142000	80000	74600	97800	136000	215000	113000	95200	86900	115000	121000	107000	95000
pme1109	152	135	151	C5H5N5O	[M+H]+	Guanine	Nucleotides and derivatives	531000	596000	657000	600000	349000	462000	304000	522000	366000	352000	595000	400000	951000	678000	423000
pme1184	268	152	267	C10H13N5O4	[M+H]+	2'-Deoxyguanosine	Nucleotides and derivatives	732000	513000	933000	245000	264000	231000	1060000	895000	640000	419000	378000	445000	378000	300000	354000
pme2776	253	137	252	C10H12N4O4	[M+H]+	2'-Deoxyinosine	Nucleotides and derivatives	327000	212000	257000	65300	98300	45400	450000	311000	230000	137000	99900	180000	119000	32500	86300
pme3184	332	136	331	C10H14N5O6P	[M+H]+	2'-Deoxyadenosine-5'-monophosphate	Nucleotides and derivatives	257000	151000	215000	193000	252000	71000	213000	243000	381000	111000	118000	139000	252000	174000	231000
pme3200	74	57	73.1	C2H7N3	[M+H]+	1-Methylguanidine	Nucleotides and derivatives	98600	41900	88900	183000	202000	222000	38200	38200	36500	30300	26300	26800	276000	436000	168000
pme3732	244	112	243	C9H13N3O5	[M+H]+	Cytidine	Nucleotides and derivatives	1740000	1340000	1620000	1960000	1510000	1160000	2050000	2850000	1610000	1740000	1080000	2020000	998000	1140000	1200000
pme3961	252	136	251	C10H13N5O3	[M+H]+	2'-Deoxyadenosine	Nucleotides and derivatives	4020000	2870000	3600000	934000	1330000	662000	6380000	4010000	3140000	2140000	1300000	2290000	1570000	618000	1240000
pme3967	312	180	311	C12H17N5O5	[M+H]+	2-(Dimethylamino)guanosine	Nucleotides and derivatives	1300000	1380000	1560000	1380000	1300000	979000	1750000	1520000	1420000	952000	967000	992000	1910000	1330000	1800000
pmf0289	336	148	335	C15H21N5O4	[M+H]+	Riboprine	Nucleotides and derivatives	8900	10700	6080	12100	15200	8680	7090	10100	8810	2500	4050	4950	22500	12400	16100
Cmsp002787	227	181	226	C11H14O5	[M+H]+	3,4'-Dihydroxy-3',5'-dimethoxypropiophenone	Phenolic acids	472000	206000	147000	163000	319000	147000	508000	345000	545000	524000	429000	384000	283000	162000	346000
Cmzn005251	433	271	434	C21H22O10	[M-H]-	6-O-Caffeoylarbutin	Phenolic acids	125000	89300	149000	88600	99200	49200	281000	115000	445000	162000	113000	211000	39200	29900	41000
HJN037	183	124	184	C8H8O5	[M-H]-	4-O-Methylgallic Acid	Phenolic acids	43600	92200	88500	70800	38900	53600	114000	129000	75000	55700	75300	102000	140000	112000	82600
Hmhn002457	301	139	302	C13H18O8	[M-H]-	3-methoxy-5-hydroxy-1-O-β-D-glucopyranoside	Phenolic acids	212000	78800	78200	85000	226000	88400	216000	157000	286000	263000	175000	170000	167000	72100	243000
Hmhn003067	325	119	326	C15H18O8	[M-H]-	Phenylpropionic acid-O-β-D-glucopyranoside	Phenolic acids	35400	35800	39900	62700	51600	51500	42300	79300	58600	72000	30800	49900	35100	56600	25600
Hmln000873	331	169	332	C13H16O10	[M-H]-	2-O-Galloyl-D-glucose	Phenolic acids	2090000	2660000	2040000	1660000	3100000	1000000	7490000	4500000	5980000	3440000	3920000	2560000	2110000	992000	3920000
Hmln002806	335	179	336	C16H16O8	[M-H]-	5-O-Caffeoylshikimic acid	Phenolic acids	36200	28600	23100	11600	30100	15100	59300	35600	57100	27700	64200	23300	7940	10600	28100
Hmlp001270	485	153	484	C20H20O14	[M+H]+	2,3-Di-O-galloyl-D-glucose	Phenolic acids	39300	59400	27300	82300	58500	32300	626000	371000	391000	311000	236000	203000	14000	10900	35800
Hmqn001883	121	92	122	C7H6O2	[M-H]-	Salicylaldehyde	Phenolic acids	3410000	4390000	5640000	6880000	5570000	3300000	2460000	5680000	3290000	4370000	4560000	4520000	6230000	8020000	4800000
Hmqn002383	121	77	122	C7H6O2	[M-H]-	Benzoic acid	Phenolic acids	31200	28800	36000	53000	37400	36400	35900	45000	27400	20200	37000	28300	60000	58300	31700
Hmqn003581	177	162	178	C10H10O3	[M-H]-	Trans-p-hydroxycinnamic acid methyl ester	Phenolic acids	410000	283000	342000	289000	300000	269000	283000	277000	343000	417000	383000	399000	272000	250000	358000
Hmqp001634	154	94	153	C7H7NO3	[M+H]+	3, 4-Dihydroxy benzamine	Phenolic acids	220000	475000	297000	184000	195000	426000	41100	166000	158000	202000	175000	145000	587000	799000	354000
Hmqp003395	137	94	136	C8H8O2	[M+H]+	2-Methoxybenzaldehyde	Phenolic acids	67200	39100	32000	45500	39700	62000	76500	138000	87300	157000	161000	185000	37100	34300	28800
Hmqp008258	169	123	168	C10H16O2	[M+H]+	Geranic acid	Phenolic acids	496000	589000	1070000	162000	266000	74200	1830000	620000	2100000	142000	541000	570000	744000	201000	1060000
Hmsn002272	327	165	328	C15H20O8	[M-H]-	Demethyl coniferin	Phenolic acids	123000	116000	66000	49900	62600	53600	20700	33400	54500	71900	44400	41700	50600	46600	62300
Jmwn002117	331	153	332	C14H20O9	[M-H]-	2-(3,4-dihydroxyphenyl)ethanediol 1-O-β-D-glucopyranoside	Phenolic acids	3030000	2280000	2190000	1780000	1740000	2880000	2800000	2040000	3130000	2690000	2160000	2500000	1880000	1670000	1990000
Jmwn002620	341	161	342	C15H18O9	[M-H]-	Vanillic Acid-4-O-Glucuronide	Phenolic acids	475000	111000	65000	12000	237000	19300	67000	17200	142000	13500	41500	24200	46600	37700	45500
Lmbn004790	209	179	210	C11H14O4	[M-H]-	Methyl 3-(3-hydroxy-4-methoxyphenyl)propanoate	Phenolic acids	58100	47700	56300	47600	32600	34000	44400	32200	61400	61300	36200	30400	57300	50400	55900
Lmbn013410	205	189	206	C14H22O	[M-H]-	2,4-Di-Tert-Butylphenol*	Phenolic acids	282000	232000	267000	287000	253000	257000	274000	285000	302000	282000	263000	301000	276000	262000	265000
Lmfn001584	497	169	498	C21H22O14	[M-H]-	Methyl 4,6-di-O-galloyl-D-glucoside	Phenolic acids	15600	52100	59600	49900	111000	24900	72000	77400	119000	95400	150000	158000	31700	18900	79800
Lmfp001509	317	153	316	C13H16O9	[M+H]+	1-O-Galloyl-rhamnose	Phenolic acids	72700	111000	130000	61000	114000	24700	26900	30800	46000	12200	9660	27700	89000	87000	85900
Lmgn002679	93	75	94	C6H6O	[M-H]-	Phenol	Phenolic acids	4630	3510	5930	57200	1530	21600	21400	14000	13000	8610	12500	18100	11900	5600	9260
Lmgp002595	167	121	166	C9H10O3	[M+H]+	Acetovanillone	Phenolic acids	303000	135000	116000	22800	99800	106000	57800	75000	121000	51600	18800	35700	26900	21700	83300
Lmjn003562	693	175	694	C32H38O17	[M-H]-	3,6'-Diferuloylsucrose	Phenolic acids	5760	3450	9120	20400	14500	11000	3830	13600	3780	9420	6030	4240	25100	14800	31400
Lmln010063	205	189	206	C14H22O	[M-H]-	2,6-Di-tert-butylphenol*	Phenolic acids	310000	256000	287000	307000	253000	266000	289000	318000	308000	310000	266000	318000	276000	283000	300000
Lmlp012720	279	149	278	C16H22O4	[M+H]+	Dibutyl phthalate*	Phenolic acids	13800000	14100000	12900000	14500000	13500000	14300000	14700000	13500000	14700000	15000000	13400000	14400000	13200000	14700000	14000000
Lmmn001643	163	119	164	C9H8O3	[M-H]-	2-Hydroxycinnamic acid	Phenolic acids	3250000	3100000	2270000	1330000	3160000	1390000	1360000	1110000	1360000	863000	1390000	775000	1470000	1640000	1680000
Lmqn005404	451	331	452	C20H20O12	[M-H]-	4-Hydroxybenzoyl-1-O-(6''-O-galloyl)glucoside	Phenolic acids	21100	64900	14100	55700	45200	53700	46500	21700	39700	24600	67500	90900	29500	14700	46600
Lmsn002548	341	161	342	C15H18O9	[M-H]-	1-O-Caffeoyl-β-D-glucose	Phenolic acids	459000	127000	62200	14000	263000	11900	70500	17100	139000	19000	50500	21400	32900	35300	30000
Lmsn003111	325	145	326	C15H18O8	[M-H]-	1-O-p-Coumaroyl-β-D-glucose	Phenolic acids	3810000	1350000	512000	54800	1810000	127000	496000	73400	765000	60100	239000	87700	294000	159000	227000
Lmsn004162	477	169	478	C22H22O12	[M-H]-	1-O-Galloyl-2-O-p-Coumaroyl-β-D-glucose	Phenolic acids	19200	99100	39300	70000	86300	94800	50700	8200	18300	15000	4870	38400	42600	92000	43000
Lmsn004323	507	169	508	C23H24O13	[M-H]-	1-O-Galloyl-2-O-Feruloyl-β-D-glucose	Phenolic acids	119000	185000	109000	104000	63800	48900	188000	155000	322000	110000	92900	177000	84500	39600	58600
Lmsn005333	461	169	462	C22H22O11	[M-H]-	4-O-Galloyl-1-O-Cinnamoyl-β-D-glucose	Phenolic acids	24500	71200	18500	11800	18700	20600	42200	32700	117000	9	33200	43400	12300	8760	10400
Lmsn005754	461	169	462	C22H22O11	[M-H]-	1-O-Galloyl-2-O-Cinnamoyl-β-D-glucose	Phenolic acids	21800	60500	13900	16900	27100	22300	39900	16800	117000	12100	24000	36600	21600	12100	11700
Lmsp004450	359	131	358	C20H22O6	[M+H]+	Dehydrodiconiferyl alcohol	Phenolic acids	60000	45300	56700	113000	49700	107000	88100	81300	83300	58500	47800	83700	80900	121000	64700
Lmsp004521	613	147	612	C29H24O15	[M+H]+	1-O-Cinnamoyl-4,6-(S)-HHDP-β-D-glucose	Phenolic acids	119000	67200	59600	53000	65000	49600	28600	38300	40900	56300	56200	69100	40400	70900	49100
Lmxp011770	279	149	278	C16H22O4	[M+H]+	Diisobutyl phthalate*	Phenolic acids	13300000	13100000	13700000	13900000	13900000	14000000	14500000	13700000	14000000	13900000	13700000	15200000	13700000	14200000	13600000
Lmyn001940	389	237	390	C15H18O12	[M-H]-	2-O-Galloylmucic acid Dimethyl Ester	Phenolic acids	6220	9	4570	8050	6350	4370	105000	27400	71000	31900	33700	48500	3060	9	5770
Lmyn003835	289	137	290	C14H10O7	[M-H]-	4-(3,4,5-Trihydroxybenzoxy)benzoic acid	Phenolic acids	549000	1010000	854000	348000	464000	308000	603000	631000	694000	815000	480000	733000	398000	338000	528000
Lmyp003951	227	181	226	C11H14O5	[M+H]+	3-Hydroxy-1-(4-hydroxy-3,5-dimethoxyphenyl)propan-1-one	Phenolic acids	1130000	923000	782000	1310000	980000	1230000	882000	2110000	911000	1790000	958000	2310000	1800000	2000000	1390000
Lmzn001983	375	135	376	C16H24O10	[M-H]-	D-Threo-guaiacylglycerol-7-O-β-D-glucoside	Phenolic acids	56100	26700	28200	31600	25800	34400	52100	83500	84300	75300	38600	64300	35600	35600	35300
MA10040889	154	123	155	C6H5NO4	[M-H]-	4-Nitrocatechol	Phenolic acids	10400	6190	6770	11200	14700	21400	5260	15100	17300	26200	22800	15500	7670	19800	13800
MA10107783	207	119	208	C10H8O5	[M-H]-	3-[(1-Carboxyvinyl)oxy]benzoic acid	Phenolic acids	28500	48000	65300	48700	50600	62400	22900	54700	32600	26600	68500	32800	95500	79800	55300
mws0009	179	91	178	C10H10O3	[M+H]+	Coniferaldehyde	Phenolic acids	27900	25700	30100	20500	25200	30000	21100	22600	32700	28900	34600	29100	24100	13900	25600
mws0011	371	209	372	C17H24O9	[M-H]-	Syringin	Phenolic acids	28400	49000	64100	48100	46000	69200	54200	64200	39800	46900	23800	49400	16900	22800	17300
mws0014	193	134	194	C10H10O4	[M-H]-	Ferulic acid*	Phenolic acids	1360000	1560000	1430000	1750000	1780000	1930000	1260000	1620000	1680000	1210000	1630000	1250000	1580000	2380000	1920000
mws0024	169	125	170	C7H6O5	[M-H]-	Gallic acid	Phenolic acids	9310000	8790000	13000000	8480000	5280000	6620000	27200000	35000000	26800000	33500000	53500000	45000000	7960000	4000000	9010000
mws0027	197	123	198	C9H10O5	[M-H]-	Syringic acid	Phenolic acids	162000	192000	154000	316000	357000	432000	269000	551000	405000	375000	1180000	1040000	227000	251000	276000
mws0028	167	108	168	C8H8O4	[M-H]-	Vanillic acid	Phenolic acids	211000	191000	207000	250000	282000	314000	192000	431000	227000	384000	367000	345000	258000	349000	260000
mws0093	179	146	180	C10H12O3	[M-H]-	Coniferyl alcohol	Phenolic acids	20500	19300	13500	11300	12400	6450	9170	8090	15700	7100	18900	7000	30800	36000	26400
mws0160	181	108	182	C9H10O4	[M-H]-	3,4-Dihydroxybenzoic Acid Ethyl Ester (Protocatechuic acid ethyl ester)	Phenolic acids	121000	85500	148000	68700	35400	72800	38500	107000	53400	98500	132000	55700	144000	196000	167000
mws0178	353	191	354	C16H18O9	[M-H]-	Chlorogenic acid (3-O-Caffeoylquinic acid)*	Phenolic acids	179000	142000	180000	98600	89400	170000	134000	224000	141000	161000	227000	111000	48100	84800	127000
mws0179	367	191	368	C17H20O9	[M-H]-	Chlorogenic acid methyl ester	Phenolic acids	2820	5850	9	15400	8230	24500	6570	16700	4940	10700	46900	32400	26500	87700	7530
mws0444	152	108	153	C7H7NO3	[M-H]-	3-Aminosalicylic acid	Phenolic acids	64700	70600	54600	42300	52300	48200	45000	54300	49600	43300	35800	54000	72900	44700	69600
mws0458	151	136	152	C8H8O3	[M-H]-	Vanillin*	Phenolic acids	1650000	1470000	2150000	2220000	1750000	935000	1590000	1930000	1900000	2050000	2010000	1960000	1840000	2120000	1850000
mws0628	121	92	122	C7H6O2	[M-H]-	4-Hydroxybenzaldehyde	Phenolic acids	3480000	4300000	5750000	6740000	6460000	3340000	2390000	5770000	3290000	4160000	4550000	4900000	6270000	7610000	5100000
mws0748	353	191	354	C16H18O9	[M-H]-	1-Caffeoylquinic acid	Phenolic acids	120000	435000	326000	283000	504000	409000	103000	22200	15300	217000	376000	316000	259000	173000	345000
mws0906	341	179	342	C16H22O8	[M-H]-	Coniferin	Phenolic acids	352000	236000	254000	198000	420000	118000	605000	306000	647000	278000	242000	278000	257000	111000	237000
mws1350	181	151	182	C9H10O4	[M-H]-	Syringaldehyde; 4-Hydroxy-3,5-Dimethoxybenzaldehyde	Phenolic acids	325000	322000	349000	393000	365000	389000	229000	324000	344000	411000	344000	355000	324000	414000	361000
MWS1839	165	92	166	C9H10O3	[M-H]-	Ethylparaben	Phenolic acids	40200	38100	48900	40200	39600	52400	28900	65700	21400	46400	38400	52000	49500	86400	41200
MWS1875	143	115	144	C10H8O	[M-H]-	2-Naphthol	Phenolic acids	13200	14900	24500	13900	20200	19500	16500	19900	23700	16800	14100	27700	23500	15300	17300
MWS20202	485	153	484	C20H20O14	[M+H]+	1,6-di-O-galloyl-β-D-glucose	Phenolic acids	38600	69500	45900	102000	40500	35400	560000	366000	384000	304000	341000	272000	21400	19700	66100
MWS2066	143	115	144	C10H8O	[M-H]-	1-Naphthol	Phenolic acids	10800	9360	26200	9940	15500	19100	14500	20800	20700	16200	19100	25300	16100	17300	17600
mws2108	353	191	354	C16H18O9	[M-H]-	Cryptochlorogenic acid (4-O-Caffeoylquinic acid)	Phenolic acids	126000	115000	168000	110000	103000	111000	141000	218000	186000	122000	166000	107000	68200	80400	99500
mws2184	207	135	208	C11H12O4	[M-H]-	Ethyl caffeate	Phenolic acids	15400	15400	16100	13600	12300	10900	14700	14400	15200	9510	10600	23300	9660	18500	7440
mws2212	179	135	180	C9H8O4	[M-H]-	Caffeic acid	Phenolic acids	274000	247000	192000	171000	207000	123000	285000	407000	351000	219000	416000	235000	154000	174000	148000
mws2213	147	77	148	C9H8O2	[M-H]-	Cinnamic acid	Phenolic acids	219000	204000	170000	69700	163000	24000	75900	77700	58700	101000	53900	44700	94300	46400	97900
MWS3149	151	107	152	C8H8O3	[M-H]-	3-Methoxybenzoic acid	Phenolic acids	402000	307000	119000	194000	113000	241000	146000	128000	219000	197000	180000	228000	161000	190000	240000
MWSmce040	153	65	152	C8H8O3	[M+H]+	Isovanillin	Phenolic acids	757000	633000	776000	866000	803000	354000	683000	1490000	795000	760000	698000	849000	782000	1030000	851000
MWSmce177	221	133	222	C12H14O4	[M-H]-	Ethyl ferulate	Phenolic acids	704000	352000	362000	187000	202000	60100	115000	355000	136000	274000	124000	147000	95200	159000	191000
MWSmce230	183	124	184	C8H8O5	[M-H]-	Methyl gallate	Phenolic acids	51900	118000	91000	75400	27600	44200	121000	103000	79800	77700	96200	144000	126000	87000	67800
MWSmce248	163	119	164	C9H8O3	[M-H]-	3-Hydroxycinnamic Acid	Phenolic acids	6370000	4700000	3620000	3180000	4780000	2190000	2130000	2930000	2540000	2300000	2550000	2060000	3500000	3610000	2890000
MWSmce308	197	124	198	C9H10O5	[M-H]-	Gallic Acid Ethyl Ester; Ethyl gallate	Phenolic acids	56300	105000	47100	20600	60900	18800	76800	163000	40600	60000	63900	71500	15800	60900	20000
MWSmce329	185	125	184	C9H12O4	[M+H]+	Antiarol; 3,4,5-Trimethoxyphenol	Phenolic acids	73600	74900	75800	158000	211000	172000	101000	101000	113000	105000	86200	108000	141000	188000	117000
MWSmce332	209	191	208	C11H12O4	[M+H]+	3,4-Dimethoxycinnamic acid	Phenolic acids	17800	10000	15800	12500	10800	15300	12000	11000	11400	10300	20300	12300	7780	9500	8820
MWSmce341	279	149	278	C16H22O4	[M+H]+	Butyl isobutyl phthalate	Phenolic acids	13000000	12700000	12600000	12600000	12300000	12600000	13000000	13300000	12700000	13600000	12800000	13800000	13300000	13500000	13300000
MWSmce387	183	124	184	C8H8O5	[M-H]-	3-O-Methylgallic acid	Phenolic acids	645000	534000	473000	1500000	656000	1010000	2890000	6240000	1730000	1550000	4040000	1730000	815000	217000	696000
MWSmce675	271	108	272	C12H16O7	[M-H]-	Arbutin	Phenolic acids	146000	124000	110000	145000	203000	137000	173000	127000	278000	157000	136000	190000	161000	111000	211000
MWSmce712	165	91.1	164	C10H12O2	[M+H]+	Ethyl phenylacetate	Phenolic acids	187000	157000	338000	174000	241000	231000	352000	552000	721000	131000	396000	451000	245000	215000	153000
MWSslk066	169	65	168	C8H8O4	[M+H]+	3-Hydroxy-4-methoxybenzoic acid	Phenolic acids	50100	41000	47700	47700	45100	54300	39900	95300	46700	102000	110000	102000	58800	61200	67900
MWSslk144	193	147	192	C11H12O3	[M+H]+	p-Coumaric acid ethyl ester	Phenolic acids	328000	180000	113000	69100	118000	20600	27100	47600	24100	38800	26900	35100	29900	31300	48500
NK10253223	168	94.1	167	C8H9NO3	[M+H]+	2-Amino-3-methoxybenzoic acid	Phenolic acids	29600	29400	32800	24100	30000	35800	28500	25100	25100	34900	24400	17200	38700	92600	32000
pma3724	369	177	368	C17H20O9	[M+H]+	1-O-Feruloylquinic acid	Phenolic acids	8850	64700	61500	119000	37900	88300	14300	21800	9	71200	125000	164000	108000	384000	53400
pmb0752	369	177	368	C17H20O9	[M+H]+	3-O-Feruloylquinic acid	Phenolic acids	27900	366000	309000	353000	302000	350000	92100	12600	10200	269000	439000	393000	332000	716000	238000
pmb2654	460	118	461	C19H27NO12	[M-H]-	Anthranilate-1-O-Sophoroside	Phenolic acids	174000	374000	174000	172000	168000	66400	25700	34600	42600	34300	38500	17700	149000	82700	175000
pmb2871	315	153	316	C13H16O9	[M-H]-	1-O-Gentisoyl-D-glucoside	Phenolic acids	3370000	1420000	2140000	7920000	3620000	4350000	5170000	3760000	5620000	5180000	3290000	4550000	3560000	2560000	3000000
pmb3068	337	173	338	C16H18O8	[M-H]-	1-O-p-Coumaroylquinic acid	Phenolic acids	14500	213000	210000	192000	134000	158000	68900	9	9	138000	204000	118000	128000	211000	170000
pmb3142	299	137	300	C13H16O8	[M-H]-	Salicylic acid-2-O-glucoside	Phenolic acids	556000	324000	422000	491000	723000	615000	644000	676000	837000	828000	428000	731000	545000	602000	602000
pme0282	165	77	166	C8H6O4	[M-H]-	Phthalic acid	Phenolic acids	36600	27900	26100	27000	24300	37200	22400	43500	37100	36400	23100	34200	23600	22800	30300
pme0422	193	134	194	C10H10O4	[M-H]-	Isoferulic Acid*	Phenolic acids	1760000	2010000	1840000	2530000	2320000	2640000	1650000	2130000	2180000	1520000	2070000	1680000	1990000	3210000	2460000
pme1439	165	119	164	C9H8O3	[M+H]+	p-Coumaric acid	Phenolic acids	22300	23900	105000	45500	28200	50700	35900	61900	47600	32100	41900	60500	30800	22700	22100
pme1816	353	191	354	C16H18O9	[M-H]-	Neochlorogenic acid (5-O-Caffeoylquinic acid)*	Phenolic acids	123000	452000	251000	335000	514000	410000	115000	33100	21800	236000	371000	334000	313000	209000	386000
pme2362	151	107	152	C8H8O3	[M-H]-	Mandelic acid	Phenolic acids	163000	236000	241000	380000	201000	198000	112000	312000	122000	186000	294000	227000	417000	346000	256000
pme2828	140	99	139	C6H5NO3	[M+H]+	4-Nitrophenol	Phenolic acids	15900000	6090000	23300000	11400000	7850000	25300000	27700000	36800000	21500000	14200000	17100000	23800000	3250000	3620000	2510000
pme3443	207	192	208	C11H12O4	[M-H]-	Sinapinaldehyde	Phenolic acids	1840000	1560000	1810000	1700000	1410000	1270000	1220000	1540000	1280000	1780000	2330000	1780000	1480000	1210000	1790000
pmn001517	329	167	330	C15H22O8	[M-H]-	3,4,5-Trimethoxyphenyl-1-O-Glucoside	Phenolic acids	4460000	2510000	2550000	3330000	4240000	3700000	5310000	5760000	5360000	5170000	3570000	5080000	4240000	3060000	3830000
pmn001518	331	169	332	C13H16O10	[M-H]-	1-O-Galloyl-D-glucose	Phenolic acids	2110000	2300000	1760000	1450000	2920000	870000	6930000	4210000	5780000	3610000	3920000	2350000	1670000	896000	4350000
pmn001547	589	437	590	C27H26O15	[M-H]-	3-Hydroxy-5-Methylphenol-1-O-(6'-Digalloyl)Glucoside	Phenolic acids	18000	15000	13200	13900	3690	24900	7840	18700	11400	29200	50500	43000	23100	26800	14400
pmn001690	327	165	328	C16H24O7	[M-H]-	3-Hydroxy-4-isopropylbenzylalcohol-3-O-glucoside	Phenolic acids	41800	25000	10300	18200	29000	14100	44800	48300	75800	39000	40300	36900	25000	21800	13000
pmn001710	521	359	522	C24H26O13	[M-H]-	Rosmarinic acid-3'-O-glucoside	Phenolic acids	112000	157000	84200	124000	93700	127000	119000	77300	80700	131000	49200	103000	78800	107000	72100
pmp000087	269	177	268	C13H16O6	[M+H]+	2-Feruloyl-sn-glycerol	Phenolic acids	8930	4710	14100	15000	18400	27400	18300	17500	26900	15200	13000	17800	26900	38600	32600
Smhn102346	329	167	330	C14H18O9	[M-H]-	2,4,6-trihydroxy-acetophenone-4-O-β-D-glucopyranoside	Phenolic acids	1600000	901000	888000	1230000	1510000	1350000	1910000	1990000	1800000	1880000	1280000	1710000	1620000	1120000	1280000
Wmhn001495	483	169	484	C20H20O14	[M-H]-	1,4-Di-O-Galloyl-D-glucose	Phenolic acids	170000	333000	174000	277000	189000	115000	2350000	1170000	1520000	1010000	911000	788000	54400	48800	208000
Zmhn000892	301	139	302	C13H18O8	[M-H]-	4-O-Glucosyl-3,4-dihydroxybenzyl alcohol	Phenolic acids	125000	78400	59000	129000	102000	72900	138000	150000	148000	131000	79600	85000	123000	100000	132000
Zmhn001793	341	179	342	C15H18O9	[M-H]-	6-O-Caffeoyl-D-glucose	Phenolic acids	290000	210000	225000	176000	327000	146000	613000	309000	633000	212000	223000	253000	158000	125000	233000
Zmhn001883	329	209	330	C14H18O9	[M-H]-	Vanillic acid-4-O-glucoside	Phenolic acids	2490000	2160000	8540000	2030000	5830000	725000	9840000	4960000	13500000	5510000	4410000	4440000	1150000	1640000	1650000
Zmhn002227	385	223	386	C17H22O10	[M-H]-	4-O-Glucosyl-sinapate	Phenolic acids	51500	29100	54000	53400	77700	46000	45900	72900	63500	66400	24200	52900	57600	33200	60300
Zmhn002334	355	193	356	C16H20O9	[M-H]-	6-O-Feruloyl-D-glucose	Phenolic acids	77600	132000	44400	51600	56600	29700	36600	59300	26700	57100	35700	29700	78000	132000	38600
Zmhn004909	477	169	478	C21H18O13	[M-H]-	3,4-Digalloylshikimic acid	Phenolic acids	174000	132000	71600	37100	71600	18000	87400	31900	160000	37700	70700	72100	29300	10500	17900
Zmjn004534	851	705	852	C42H44O19	[M-H]-	Tatariside D	Phenolic acids	49300	68200	102000	275000	262000	61100	140000	117000	94100	62400	42700	66900	184000	152000	172000
Zmjn005108	985	145	986	C50H50O21	[M-H]-	Tatariside F	Phenolic acids	14200	8250	21100	24900	19400	13300	25300	25000	19100	29400	13000	17700	18200	25000	25900
Zmjn005129	985	839	986	C50H50O21	[M-H]-	3,6-Di-p-coumaroyl-1,6'-di-feruloyl sucrose	Phenolic acids	228000	152000	279000	301000	217000	162000	344000	323000	228000	331000	228000	230000	192000	302000	307000
Zmjn005138	893	747	894	C44H46O20	[M-H]-	Tatariside B	Phenolic acids	59100	144000	134000	262000	248000	95400	190000	166000	145000	176000	99300	108000	232000	208000	154000
Zmjn005215	1050	869	1050	C52H54O23	[M-H]-	1,3,6,6'-Tetra-feruloylsucrose	Phenolic acids	25800	18700	45300	34400	23100	17600	53200	43800	42900	44700	29000	24500	32000	28400	58400
Zmjn005522	935	789	936	C46H48O21	[M-H]-	Tatariside C	Phenolic acids	74100	189000	151000	252000	232000	84100	219000	166000	155000	227000	157000	102000	153000	130000	157000
mws1024	147	129	148	C9H8O2	[M-H]-	p-Coumaraldehyde	Phenolic acids	54300	76300	67600	42100	52000	36200	4340	13100	6090	18200	16400	10000	22800	7540	50000
MWSCX015	165	91.1	164	C9H8O3	[M+H]+	(E)-3-(3,4-dihydroxyphenyl)acrylaldehyde	Phenolic acids	674000	414000	365000	413000	468000	288000	218000	363000	241000	202000	205000	189000	443000	369000	230000
Lmsp004798	613	147	612	C29H24O15	[M+H]+	3-O-Cinnamoyl-4,6-(S)-HHDP-β-D-glucose	Phenolic acids	105000	55800	69800	36100	48300	51200	33900	12900	47100	46200	22600	37300	47300	66000	70000
MWSmce632	195	93	194	C10H10O4	[M+H]+	Vanillin acetate	Phenolic acids	544000	600000	514000	602000	861000	419000	507000	431000	464000	411000	380000	330000	690000	502000	783000
Zmjn004755	759	717	760	C36H40O18	[M-H]-	Tatariside A	Phenolic acids	177000	571000	244000	462000	469000	189000	177000	196000	173000	287000	163000	141000	371000	273000	324000
Zmjn004099	717	675	718	C34H38O17	[M-H]-	Tatariside E	Phenolic acids	54500	165000	74000	150000	148000	31000	74300	47700	42500	69300	70000	38400	106000	70200	94400
Zmjn005051	955	809	956	C49H48O20	[M-H]-	1,3,6-Tri-p-coumaroyl-6'-feruloyl sucrose	Phenolic acids	1020000	1190000	1310000	1420000	1240000	963000	876000	576000	555000	899000	960000	628000	1320000	1260000	1510000
MWSmce083	207	133	208	C11H12O4	[M-H]-	Ferulic acid methyl ester	Phenolic acids	102000	147000	116000	134000	91100	98200	57500	69300	48800	33000	50300	46400	141000	179000	185000
mws1195	179	147	178	C10H10O3	[M+H]+	p-Coumaric acid methyl ester*	Phenolic acids	208000	361000	226000	307000	188000	145000	104000	102000	40900	34500	71000	67400	330000	340000	311000
pmb2795	177	145	178	C10H10O3	[M-H]-	4-Methoxycinnamic acid*	Phenolic acids	289000	491000	313000	476000	304000	233000	133000	110000	64000	63700	87100	77000	486000	479000	426000
mws1200	177	145	178	C10H10O3	[M-H]-	Trans-4-Hydroxycinnamic Acid Methyl Ester	Phenolic acids	471000	795000	498000	756000	462000	326000	196000	189000	93300	101000	143000	125000	722000	771000	641000
pmn001681	165	149	166	C10H14O2	[M-H]-	1-(4-Methoxyphenyl)-1-propanol	Phenolic acids	111000	87500	118000	102000	124000	128000	150000	172000	154000	194000	314000	186000	112000	115000	106000
NK10252689	168	123	169	C7H7NO4	[M-H]-	2-Methoxy-5-nitrophenol	Phenolic acids	10900	9760	14200	20600	23100	23500	11200	6800	10200	7140	8540	9400	38900	15900	9900
Zmzn002575	138	108	139	C6H5NO3	[M-H]-	2-Nitrophenol	Phenolic acids	80200	78200	75900	95200	91100	181000	46600	52700	53600	78400	32400	44200	55400	60300	44000
pme3083	164	120	165	C8H7NO3	[M-H]-	2-(Formylamino)benzoic acid	Phenolic acids	1060000	781000	590000	629000	854000	1690000	368000	646000	486000	440000	550000	420000	863000	1250000	1330000
Lmbn005172	165	119	166	C9H10O3	[M-H]-	2,6-Dimethoxybenzaldehyde*	Phenolic acids	35400	24700	24700	25300	38100	56500	11800	33900	16100	24000	15000	18100	38100	44100	35000
Hmsp000364	144	98.1	143	C7H13NO2	[M+H]+	L-Cyclopentylglycine	Amino acids and derivatives	573000	684000	962000	298000	384000	789000	2180000	5100000	2390000	1410000	2680000	2620000	428000	314000	228000
Lmqp000427	146	82.1	145	C6H11NO3	[M+H]+	N-Methyl-Trans-4-Hydroxy-L-Proline	Amino acids and derivatives	2400000	2850000	349000	996000	459000	1570000	6530000	13400000	6770000	5100000	9450000	8210000	571000	342000	1450000
ML10198895	88	88	89	C3H7NO2	[M-H]-	N-Methylglycine	Amino acids and derivatives	13000	5510	9210	5840	8820	3810	10500	6270	5010	4210	4610	5000	8380	2550	10600
mws0001	133	74	132	C4H8N2O3	[M+H]+	L-Asparagine	Amino acids and derivatives	9	9	9	53800	19800	16100	41400	51400	62200	31500	104000	60100	19800	66900	19200
mws0124	247	130	246	C13H14N2O3	[M+H]+	N-(3-Indolylacetyl)-L-alanine	Amino acids and derivatives	90500	252000	187000	251000	121000	38300	50100	98800	74800	49100	87400	58500	110000	179000	214000
mws0230	120	74	119	C4H9NO3	[M+H]+	L-Threonine*	Amino acids and derivatives	9	9	9	884000	611000	459000	607000	698000	723000	425000	837000	606000	632000	742000	661000
mws0250	182	136	181	C9H11NO3	[M+H]+	L-Tyrosine	Amino acids and derivatives	1620000	2720000	1340000	1680000	1820000	570000	2350000	1610000	2320000	1210000	1650000	1120000	1230000	2300000	1630000
mws0263	128	82	129	C5H7NO3	[M-H]-	5-Oxo-L-Proline	Amino acids and derivatives	51500	164000	116000	80200	59000	46400	30100	59900	41400	55300	42000	70100	76600	40700	95100
mws0282	203	116	204	C11H12N2O2	[M-H]-	L-Tryptophan	Amino acids and derivatives	16200000	38400000	28000000	28700000	29100000	11900000	20300000	18000000	25200000	14200000	16900000	12700000	16400000	22100000	32600000
mws0520	224	136	223	C11H13NO4	[M+H]+	N-Acetyl-L-tyrosine	Amino acids and derivatives	1230000	953000	627000	536000	767000	300000	474000	1930000	697000	831000	609000	735000	721000	1570000	559000
mws0582	322	130	321	C11H19N3O6S	[M+H]+	S-(Methyl)glutathione	Amino acids and derivatives	2130000	3400000	2900000	1930000	1540000	2100000	839000	1300000	761000	1070000	1140000	1850000	2480000	1760000	2340000
mws0629	281	166	280	C13H16N2O5	[M+H]+	L-Aspartyl-L-Phenylalanine	Amino acids and derivatives	59200	76200	57100	46400	35500	32600	55000	31100	59900	9	43200	32400	32000	19700	51900
mws0671	120	74.1	119	C4H9NO3	[M+H]+	L-Homoserine*	Amino acids and derivatives	9	9	9	685000	530000	419000	586000	725000	746000	477000	729000	611000	472000	639000	619000
mws0736	189	86	188	C8H16N2O3	[M+H]+	N-Glycyl-L-leucine*	Amino acids and derivatives	335000	292000	349000	137000	200000	101000	316000	112000	264000	113000	190000	101000	108000	89100	166000
MWS0813	128	82	129	C5H7NO3	[M-H]-	5-Oxoproline	Amino acids and derivatives	70400	156000	90000	86400	46600	35600	34800	65000	40400	38000	35000	71000	59300	36300	64500
MWS0933	170	124	169	C7H11N3O2	[M+H]+	1-Methylhistidine	Amino acids and derivatives	44000	27400	48200	63000	43800	48800	44200	102000	98800	47600	65800	42500	42200	29600	23300
mws1050	148	88	147	C5H9NO4	[M+H]+	O-Acetylserine	Amino acids and derivatives	842000	880000	1130000	1260000	838000	942000	1050000	1110000	1080000	846000	748000	905000	1220000	1550000	1070000
mws1051	400	251	399	C15H23N6O5S	[M+H]+	S-Adenosylmethionine	Amino acids and derivatives	18800	16600	12700	18000	29800	15700	19700	34100	38500	17000	11800	13100	14300	35500	15300
MWS1771	196	91.1	195	C10H13NO3	[M+H]+	L-Tyrosine methyl ester	Amino acids and derivatives	75500	84200	47700	55900	57700	20600	65400	50400	51800	65700	51900	43100	49600	57900	66800
MWS4296	223	120	222	C11H14N2O3	[M+H]+	Glycylphenylalanine	Amino acids and derivatives	147000	149000	163000	60100	133000	80000	144000	79700	112000	66400	79200	62500	41700	68100	77100
MWS4471	173	58	174	C6H10N2O4	[M-H]-	N-Alpha-Acetyl-L-Asparagine	Amino acids and derivatives	95900	157000	144000	165000	192000	140000	243000	131000	276000	78600	76600	63400	78600	87200	104000
mws5041	189	86.1	188	C8H16N2O3	[M+H]+	L-Glycyl-L-isoleucine*	Amino acids and derivatives	315000	245000	306000	106000	201000	105000	220000	125000	203000	114000	163000	88800	81400	77600	165000
mws5042	223	120	222	C11H14N2O3	[M+H]+	L-Glycyl-L-phenylalanine	Amino acids and derivatives	180000	148000	176000	63100	140000	95100	179000	69100	139000	77100	91200	30000	58700	59500	101000
MWS5164	203	70.1	202	C8H18N4O2	[M+H]+	N,N'-Dimethylarginine;SDMA	Amino acids and derivatives	443000	706000	676000	744000	616000	478000	722000	800000	539000	356000	277000	244000	529000	564000	625000
MWSmce190	148	74	147	C6H13NO3	[M+H]+	(2S,3R,4S)-4-Hydroxyisoleucine	Amino acids and derivatives	80100	80200	97000	85200	68700	56100	58900	37800	27800	33400	26100	27300	61000	96100	60700
MWSmce706	129	56.1	128	C5H8N2O2	[M+H]+	Cyclo(Ala-Gly)	Amino acids and derivatives	48400	163000	173000	83400	91600	86500	71500	104000	88400	61100	63600	80100	134000	85400	137000
MWStz205	245	120	244	C14H16N2O2	[M+H]+	Cyclo(D-Phe-L-Pro)	Amino acids and derivatives	2660	5400	9	20100	7480	9550	5850	13900	4790	5780	13800	6930	7970	14900	3740
NK10251888	203	70.1	202	C8H18N4O2	[M+H]+	NG,NG-Dimethyl-L-arginine	Amino acids and derivatives	397000	656000	786000	722000	569000	449000	790000	786000	649000	352000	257000	294000	493000	619000	642000
pmb2591	245	203	246	C13H14N2O3	[M-H]-	N-Acetyl-L-Tryptophan	Amino acids and derivatives	366000	1340000	1140000	589000	592000	400000	352000	266000	674000	121000	135000	155000	396000	567000	644000
pme0006	116	70.1	115	C5H9NO2	[M+H]+	L-Proline	Amino acids and derivatives	15800000	14700000	13700000	3060000	9790000	2330000	9390000	9520000	9550000	12900000	7670000	5080000	3710000	1670000	4900000
pme0010	106	60	105	C3H7NO3	[M+H]+	L-Serine	Amino acids and derivatives	127000	249000	164000	255000	145000	130000	382000	278000	442000	136000	632000	277000	88300	349000	110000
pme0014	148	84	147	C5H9NO4	[M+H]+	L-Glutamic acid	Amino acids and derivatives	6200000	8720000	7300000	16600000	9060000	11400000	8510000	4110000	9930000	2740000	5270000	5970000	17600000	17500000	14900000
pme0021	166	120	165	C9H11NO2	[M+H]+	L-Phenylalanine	Amino acids and derivatives	830000	1650000	1410000	1200000	1050000	860000	1870000	950000	2510000	882000	922000	638000	762000	843000	1160000
pme0122	189	126	188	C8H16N2O3	[M+H]+	N6-Acetyl-L-lysine	Amino acids and derivatives	281000	569000	566000	625000	422000	471000	327000	264000	395000	201000	223000	197000	543000	1000000	740000
pme0128	159	88	160	C6H12N2O3	[M-H]-	L-Alanyl-L-Alanine	Amino acids and derivatives	7220	5540	5430	4250	3360	6800	11000	4650	7110	11000	4250	8440	10600	4800	6770
pme0137	187	125	188	C7H12N2O4	[M-H]-	N-Acetyl-L-Glutamine	Amino acids and derivatives	6690000	7360000	9930000	3060000	7870000	10800000	4100000	1380000	993000	1370000	825000	1850000	4680000	3480000	5090000
pme0170	217	158	216	C8H16N4O3	[M+H]+	N-Acetyl-L-Arginine	Amino acids and derivatives	268000	598000	585000	499000	480000	202000	251000	315000	206000	114000	97800	116000	445000	847000	394000
pme0181	170	124	169	C7H11N3O2	[M+H]+	3-Methyl-L-Histidine	Amino acids and derivatives	185000	161000	139000	164000	165000	138000	171000	146000	109000	138000	158000	154000	138000	169000	150000
pme0253	174	86	173	C8H15NO3	[M+H]+	N-Acetyl-L-leucine	Amino acids and derivatives	129000	107000	133000	180000	197000	89800	57200	100000	87300	57500	94300	84000	175000	275000	149000
pme2559	174	88	175	C6H9NO5	[M-H]-	N-Acetyl-L-Aspartic Acid	Amino acids and derivatives	172000	62900	294000	105000	188000	131000	56500	63500	94300	71800	52100	58400	65300	89900	43100
pme2617	166	102	165	C5H11NO3S	[M+H]+	L-Methionine Sulfoxide	Amino acids and derivatives	2470000	2300000	2260000	2180000	2310000	2070000	2150000	1900000	2030000	2410000	2390000	2160000	2330000	2530000	2360000
pme2890	269	136	268	C8H16N2O4S2	[M+H]+	L-Homocystine	Amino acids and derivatives	89000	123000	101000	10600	54600	10500	22100	26600	35300	22300	18100	16300	7820	22800	23400
pme3193	116	74	117	C4H7NO3	[M-H]-	N-Acetyl-L-glycine	Amino acids and derivatives	44900	35900	64600	20700	23900	43000	52000	56600	55900	55200	35300	67800	44500	27100	46500
pme3382	160	98	161	C6H11NO4	[M-H]-	N-Acetyl-L-threonine	Amino acids and derivatives	223000	114000	209000	156000	148000	120000	128000	376000	175000	293000	141000	372000	162000	228000	141000
pme3388	189	144	188	C7H16N4O2	[M+H]+	Homoarginine	Amino acids and derivatives	570000	878000	1060000	709000	821000	429000	1310000	739000	841000	249000	203000	233000	344000	504000	621000
Zmdp000972	136	91.1	135	C4H9NO2S	[M+H]+	S-Methyl-L-cysteine	Amino acids and derivatives	4630000	6850000	3950000	5130000	5080000	1330000	7070000	4380000	7380000	2910000	4350000	2540000	3180000	5710000	5160000
Zmdp001857	311	165	310	C14H18N2O6	[M+H]+	γ-Glutamyltyrosine	Amino acids and derivatives	240000	424000	264000	269000	223000	302000	397000	290000	501000	219000	292000	183000	386000	244000	227000
Zmgn002106	206	58	207	C11H13NO3	[M-H]-	N-Acetyl-L-phenylalanine	Amino acids and derivatives	827000	1370000	1270000	671000	581000	690000	510000	431000	734000	354000	305000	379000	525000	481000	473000
Zmyn000155	173	131	174	C7H14N2O3	[M-H]-	N-α-Acetyl-L-ornithine	Amino acids and derivatives	4460000	6970000	7060000	7260000	8420000	5710000	10900000	6230000	12100000	2630000	2810000	2390000	3110000	3120000	4800000
Zmzn000113	146	102	147	C5H9NO4	[M-H]-	L-threo-3-Methylaspartate	Amino acids and derivatives	162000	270000	358000	544000	269000	226000	270000	122000	336000	47800	101000	76900	494000	455000	494000
Note:CS indicate Shizhu in Chongqing, CF indicate Fuling in Chongqing, YQ indicate Qujing in Yunnan, YK indicate Kunming in Yunnan, and GB indicate Bijie in Guizhou.
