# Supplementary material for: Identification of Medicinal Compounds of Fagopyri Dibotryis Rhizome from Different Origins and Its Varieties Using UPLC-MS/MS-Based Metabolomics
Source: Metabolites. 2022 Aug 25;12(9):790. doi: 10.3390/metabo12090790 (PMC9503457; doi:10.3390/metabo12090790)
Supplement: Supplementary file 1 [file metabolites-12-00790-s001.zip › Supplementary Table S3.xlsx]

## Sheet: significant_compound_count
group name	All sig diff	down regulated	up regulated
YK_vs_YQ	5	4	1
CS_vs_CF	6	4	2
CF_vs_GB	7	5	2
CS_vs_GB	15	12	3
CS_vs_YK	20	8	12
CS_vs_YQ	36	19	17
CF_vs_YK	24	14	10
CF_vs_YQ	40	13	27
GB_vs_YK	26	12	14
GB_vs_YQ	50	36	14

## Sheet: YK_vs_YQ
Differential metabolites between YK and YQ
Index	Compounds	Compounds	Class	YK-1	YK-2	YK-3	YQ-1	YQ-2	YQ-3	VIP	p_value	Fold_Change	Log2FC	Type	cpd_ID	kegg_map
Zmjn004534	Tatariside D	Tatariside D	Phenolic acids	62400	42700	66900	140000	117000	94100	1.62396	0.0269088	0.489889	-1.02947	up	--	--
pmb3068	1-O-p-Coumaroylquinic acid	1-O-p-Coumaroylquinic acid	Phenolic acids	138000	204000	118000	68900	9	9	1.39375	0.0203282	6.6746	2.73868	down	--	--
pmb0752	3-O-Feruloylquinic acid	3-O-Feruloylquinic acid	Phenolic acids	269000	439000	393000	92100	12600	10200	1.65228	0.0102083	9.58225	3.26036	down	C02572	--
Lmgp004217	Diosmetin-8-C-(2''-O-rhamnosyl)glucoside	Diosmetin-8-C-(2''-O-rhamnosyl)glucoside	Flavonoids	10700	9620	11800	9	9	5820	1.35614	0.0353145	5.50188	2.45993	down	--	--
Lmgp003270		Scopoletin-7-O-glucuronide	Lignans and Coumarins	52800	86900	111000	9	9	9	1.85318	0.0384853	9285.19	13.1807	down	--	--
		Note: The color indicateds the level of accumulation of each metabolite, from low (red) to high (blue).
Note: If the metabolite was not detected in the sample, the value was replaced by 9.

## Sheet: CS_vs_CF
Differential metabolites between CS and CF
Index	Compounds	Class	CS-1	CS-2	CS-3	CF-1	CF-2	CF-3	VIP	p_value	Fold_Change	Log2FC	Type	cpd_ID	kegg_map
mws0027	Syringic acid	Phenolic acids	162000	192000	154000	316000	357000	432000	1.7287	0.0191833	2.1752	1.12115	up	C10833	--
MWSmce329	Antiarol; 3,4,5-Trimethoxyphenol	Phenolic acids	73600	74900	75800	158000	211000	172000	1.76463	0.0216806	2.41195	1.2702	up	C10765	--
HJN093	2-O-Salicyl-6-O-Galloyl-D-Glucose	Phenolic acids	26000	13000	28700	5550	9	2450	1.22306	0.0433153	0.118301	-3.07946	down	--	--
HJN087	Naringenin-4'-O-glucoside	Flavonoids	96900	140000	110000	45400	72900	33300	1.55382	0.0200582	0.437014	-1.19425	down	--	--
MWSHY0049	Hesperetin	Flavonoids	24700	22800	29300	13800	15800	7590	1.53192	0.0153121	0.484245	-1.04619	down	C01709	ko00941
pmn001340	Emodin-8-O-(6''-O-acetyl)glucoside	Quinones	92800	80700	57400	25700	22300	13700	1.69456	0.0227451	0.267215	-1.90393	down	--	--
	Note: The color indicateds the level of accumulation of each metabolite, from low (red) to high (blue).

## Sheet: CF_vs_GB
Differential metabolites between CF and GB
Index	Compounds	Class	CF-1	CF-2	CF-3	GB-1	GB-2	GB-3	VIP	p_value	Fold_Change	Log2FC	Type	cpd_ID	kegg_map
mws0093	Coniferyl alcohol	Phenolic acids	11300	12400	6450	30800	36000	26400	1.85712	0.00513876	3.09121	1.62817	up	C00590	ko00940,ko00998,ko01100,ko01110
Cmpp003619	6,7-Dihydroxy-4-methylcoumarin	Lignans and Coumarins	59600	60600	48300	144000	131000	175000	1.95701	0.0129783	2.67062	1.41718	up	--	--
Hmcp002399	Limocitrin-3-O-glucoside	Flavonoids	393000	351000	518000	152000	125000	135000	1.94916	0.0274829	0.326466	-1.615	down	--	--
Lmyp003599	Kaempferol-3-O-(6''-galloyl)glucoside	Flavonoids	52800	43400	31400	9370	6830	15900	1.84709	0.0222074	0.251567	-1.99098	down	--	--
mws1361	Taxifolin-3-O-rhamnoside (Astilbin)	Flavonoids	60900	87800	83300	9	9	9	2.00298	0.0113768	0.000116379	-13.0689	down	C17449	--
Lmsn006753	Phloretin-4'-O-(6''-p-Coumaroyl)glucoside	Flavonoids	64200	50100	53100	27000	18400	33200	1.79379	0.00816536	0.469534	-1.0907	down	--	--
Lmbp003825	Skimmin (7-Hydroxycoumarin-7-O-glucoside)	Lignans and Coumarins	46900	76700	71600	18300	36200	17600	1.76416	0.0263354	0.369365	-1.43688	down	--	--
	Note: The color indicateds the level of accumulation of each metabolite, from low (red) to high (blue).
Note: If the metabolite was not detected in the sample, the value was replaced by 9.

## Sheet: CS_vs_GB
Differential metabolites between CS and GB
Index	Compounds	Class	CS-1	CS-2	CS-3	GB-1	GB-2	GB-3	VIP	p_value	Fold_Change	Log2FC	Type	cpd_ID	kegg_map
Zmjn004534	Tatariside D	Phenolic acids	49300	68200	102000	184000	152000	172000	1.47179	0.010102	2.31435	1.21061	up	--	--
Cmpp003619	6,7-Dihydroxy-4-methylcoumarin	Lignans and Coumarins	54200	51600	41000	144000	131000	175000	1.58695	0.01077	3.0654	1.61607	up	--	--
Zmgp003492	8-Hydroxy-α-conidendrin	Lignans and Coumarins	65300	17900	38300	104000	107000	71500	1.25862	0.041278	2.3251	1.21729	up	--	--
mws2213	Cinnamic acid	Phenolic acids	219000	204000	170000	94300	46400	97900	1.42791	0.00614867	0.402361	-1.31344	down	C00423	ko00130,ko00360,ko00940,ko00998,ko01100,ko01110
HJN086	Eriodictyol-3'-O-glucoside	Flavonoids	93400	105000	104000	28700	12700	22100	1.54668	0.000238809	0.209987	-2.25163	down	--	--
HJN087	Naringenin-4'-O-glucoside	Flavonoids	96900	140000	110000	40700	25400	66100	1.40667	0.0149216	0.38109	-1.3918	down	--	--
Lmsn006905	Phloretin-4'-O-(6''-Feruloyl)glucoside	Flavonoids	104000	73600	83500	41700	24800	40400	1.48351	0.0129352	0.409422	-1.28834	down	--	--
mws0064	Eriodictyol (5,7,3',4'-Tetrahydroxyflavanone)	Flavonoids	310000	339000	212000	39300	24700	65400	1.54941	0.0169544	0.15029	-2.73418	down	C05631	ko00941,ko01100,ko01110
Zmpn002440	3,4,2',4',6'-Pentahydroxychalcone	Flavonoids	289000	343000	189000	34400	20100	61400	1.53123	0.0281298	0.141169	-2.8245	down	C15525	ko00941,ko01100
MWS20147	Luteolin-3'-O-glucoside	Flavonoids	169000	229000	211000	59600	93000	32800	1.45902	0.00476524	0.304433	-1.7158	down	--	--
MWSHY0049	Hesperetin	Flavonoids	24700	22800	29300	5410	15300	8390	1.41975	0.0146842	0.378906	-1.40009	down	C01709	ko00941
mws1397	Epicatechin gallate	Flavonoids	35500000	41400000	34700000	13400000	11600000	26900000	1.37767	0.0380356	0.465054	-1.10453	down	--	--
mws1361	Taxifolin-3-O-rhamnoside (Astilbin)	Flavonoids	28600	41500	46200	9	9	9	1.62566	0.0179334	0.000232158	-12.0726	down	C17449	--
Lmsn006753	Phloretin-4'-O-(6''-p-Coumaroyl)glucoside	Flavonoids	220000	129000	132000	27000	18400	33200	1.56886	0.043614	0.16341	-2.61344	down	--	--
pmn001340	Emodin-8-O-(6''-O-acetyl)glucoside	Quinones	92800	80700	57400	23000	18400	16900	1.57859	0.0279889	0.25249	-1.9857	down	--	--
	Note: The color indicateds the level of accumulation of each metabolite, from low (red) to high (blue).
Note: If the metabolite was not detected in the sample, the value was replaced by 9.

## Sheet: CS_vs_YK
Differential metabolites between CS and YK
Index	Compounds	Class	CS-1	CS-2	CS-3	YK-1	YK-2	YK-3	VIP	p_value	Fold_Change	Log2FC	Type	cpd_ID	kegg_map
Hmlp001270	2,3-Di-O-galloyl-D-glucose	Phenolic acids	39300	59400	27300	311000	236000	203000	1.44816	0.0165557	5.95238	2.57347	up	--	--
Wmhn001495	1,4-Di-O-Galloyl-D-glucose	Phenolic acids	170000	333000	174000	1010000	911000	788000	1.43601	0.00144293	4.00148	2.00053	up	--	--
MWS20202	1,6-di-O-galloyl-β-D-glucose	Phenolic acids	38600	69500	45900	304000	341000	272000	1.48302	0.00180376	5.95455	2.57399	up	C04101	--
Lmyn001940	2-O-Galloylmucic acid Dimethyl Ester	Phenolic acids	6220	9	4570	31900	33700	48500	1.05821	0.0144137	10.5658	3.40133	up	--	--
Lmfn001584	Methyl 4,6-di-O-galloyl-D-glucoside	Phenolic acids	15600	52100	59600	95400	150000	158000	1.25682	0.0227772	3.16889	1.66398	up	--	--
Hmqp003395	2-Methoxybenzaldehyde	Phenolic acids	67200	39100	32000	157000	161000	185000	1.42619	0.0011158	3.63702	1.86276	up	--	--
mws0024	Gallic acid	Phenolic acids	9310000	8790000	13000000	33500000	53500000	45000000	1.47766	0.0237353	4.24437	2.08555	up	C01424	--
MWSslk066	3-Hydroxy-4-methoxybenzoic acid	Phenolic acids	50100	41000	47700	102000	110000	102000	1.49725	0.000106	2.26225	1.17776	up	--	--
mws1024	p-Coumaraldehyde	Phenolic acids	54300	76300	67600	18200	16400	10000	1.46584	0.00809622	0.225025	-2.15184	down	C05608	ko00940,ko01100,ko01110
Lmmn001643	2-Hydroxycinnamic acid	Phenolic acids	3250000	3100000	2270000	863000	1390000	775000	1.42343	0.0104276	0.351276	-1.50932	down	C01772	ko00360,ko00940,ko01100,ko01110
mws2213	Cinnamic acid	Phenolic acids	219000	204000	170000	101000	53900	44700	1.39622	0.00491086	0.336594	-1.57092	down	C00423	ko00130,ko00360,ko00940,ko00998,ko01100,ko01110
Lmfp001509	1-O-Galloyl-rhamnose	Phenolic acids	72700	111000	130000	12200	9660	27700	1.40367	0.0252131	0.157985	-2.66214	down	--	--
MWSmce083	Ferulic acid methyl ester	Phenolic acids	102000	147000	116000	33000	50300	46400	1.44029	0.0170276	0.355342	-1.49272	down	--	--
mws1195	p-Coumaric acid methyl ester	Phenolic acids	208000	361000	226000	34500	71000	67400	1.41816	0.0436127	0.217484	-2.20102	down	--	--
pmb2795	4-Methoxycinnamic acid	Phenolic acids	289000	491000	313000	63700	87100	77000	1.4746	0.0441033	0.208417	-2.26245	down	--	--
mws1200	Trans-4-Hydroxycinnamic Acid Methyl Ester	Phenolic acids	471000	795000	498000	101000	143000	125000	1.47213	0.0446895	0.209184	-2.25716	down	--	--
Zmhn003257	5,7,2'-Trhiyroxy-8-methoxyflavone	Flavonoids	458000	517000	442000	277000	101000	226000	1.25955	0.02175	0.426253	-1.23022	down	--	--
MWSHY0009	Diosmetin (5,7,3'-Trihydroxy-4'-methoxyflavone)	Flavonoids	333000	419000	344000	234000	84600	170000	1.24252	0.0232251	0.445803	-1.16552	down	C10038	--
pmb3041	Tricin-7-O-saccharic acid	Flavonoids	354000	397000	213000	106000	64900	131000	1.37093	0.0457371	0.313174	-1.67496	down	--	--
pmn001643	Isolariciresinol-9'-O-rhamnoside (Aviculin)	Lignans and Coumarins	521000	240000	357000	51300	9	9260	1.07511	0.0450674	0.0541762	-4.2062	down	--	--
	Note: The color indicateds the level of accumulation of each metabolite, from low (red) to high (blue).
Note: If the metabolite was not detected in the sample, the value was replaced by 9.

## Sheet: CS_vs_YQ
Differential metabolites between CS and YQ
Index	Compounds	Class	CS-1	CS-2	CS-3	YQ-1	YQ-2	YQ-3	VIP	p_value	Fold_Change	Log2FC	Type	cpd_ID	kegg_map
HJN093	2-O-Salicyl-6-O-Galloyl-D-Glucose	Phenolic acids	26000	13000	28700	183000	151000	297000	1.32124	0.0498881	9.32053	3.22041	up	--	--
Hmlp001270	2,3-Di-O-galloyl-D-glucose	Phenolic acids	39300	59400	27300	626000	371000	391000	1.32271	0.0343948	11.0159	3.46151	up	--	--
MWS20202	1,6-di-O-galloyl-β-D-glucose	Phenolic acids	38600	69500	45900	560000	366000	384000	1.33369	0.0227757	8.50649	3.08856	up	C04101	--
Hmln000873	2-O-Galloyl-D-glucose	Phenolic acids	2090000	2660000	2040000	7490000	4500000	5980000	1.28341	0.0436189	2.64654	1.40411	up	--	--
mws0024	Gallic acid	Phenolic acids	9310000	8790000	13000000	27200000	35000000	26800000	1.31868	0.00803054	2.86174	1.51689	up	C01424	--
pmn001518	1-O-Galloyl-D-glucose	Phenolic acids	2110000	2300000	1760000	6930000	4210000	5780000	1.29128	0.040556	2.7423	1.45539	up	C01158	--
Lmjp003044	Isorhamnetin-3-O-Glucoside*	Flavonoids	693000	607000	373000	2100000	2460000	3050000	1.30658	0.011921	4.54871	2.18546	up	--	--
Hmcp002207	Isorhamnetin-7-O-glucoside (Brassicin)*	Flavonoids	656000	643000	363000	2160000	2420000	2670000	1.30883	0.000963	4.36221	2.12506	up	--	--
Hmgp002036	Nepetin-7-O-glucoside	Flavonoids	684000	562000	331000	2110000	2630000	2800000	1.30209	0.00361981	4.78123	2.25738	up	--	--
MWSHY0181	Apigenin-8-C-Glucoside (Vitexin)	Flavonoids	11800	28100	55500	83000	130000	104000	1.14002	0.0167624	3.32285	1.73242	up	C01460	ko00941,ko00944
pme1201	Phloretin	Flavonoids	389000	126000	294000	807000	948000	732000	1.19292	0.00550114	3.07417	1.62019	up	C00774	ko00941,ko01110
MWS20148	Apigenin-3'-O-glucoside*	Flavonoids	139000	152000	59000	206000	231000	286000	1.04884	0.0312839	2.06571	1.04664	up	--	--
MWSHY0064	Isorhamnetin-3-O-neohesperidoside	Flavonoids	219000	157000	208000	466000	462000	399000	1.31782	0.00109367	2.27226	1.18413	up	--	--
mws1299	Luteolin-8-C-glucoside (Orientin)	Flavonoids	8760	16800	31800	38800	73900	76300	1.14446	0.0478392	3.29498	1.72027	up	C10114	--
Hmcp002399	Limocitrin-3-O-glucoside	Flavonoids	435000	400000	96400	873000	1000000	1580000	1.09679	0.0422521	3.70732	1.89038	up	--	--
Cmsn002371	Isolariciresinol-9-O-xyloside	Lignans and Coumarins	17900	40900	32200	62300	82200	85700	1.19904	0.00956494	2.52967	1.33895	up	--	--
Hmlp003129	Matairesinol	Lignans and Coumarins	24500	39700	43400	99900	103000	61600	1.20041	0.0427622	2.45818	1.29759	up	C10682	ko00998,ko01100,ko01110
Lmbn001181	Fraxetin-7,8-di-O-glucoside	Lignans and Coumarins	42000	70100	29200	438000	265000	429000	1.30597	0.0236251	8.01132	3.00204	up	--	--
mws0096	Piperitol	Lignans and Coumarins	183000	139000	65100	362000	586000	555000	1.215	0.018789	3.88272	1.95707	up	C21954	ko01110
mws1024	p-Coumaraldehyde	Phenolic acids	54300	76300	67600	4340	13100	6090	1.30763	0.00535261	0.118718	-3.07438	down	C05608	ko00940,ko01100,ko01110
Lmmn001643	2-Hydroxycinnamic acid	Phenolic acids	3250000	3100000	2270000	1360000	1110000	1360000	1.30359	0.0275891	0.444316	-1.17034	down	C01772	ko00360,ko00940,ko01100,ko01110
mws2213	Cinnamic acid	Phenolic acids	219000	204000	170000	75900	77700	58700	1.33768	0.00593287	0.35801	-1.48193	down	C00423	ko00130,ko00360,ko00940,ko00998,ko01100,ko01110
Lmfp001509	1-O-Galloyl-rhamnose	Phenolic acids	72700	111000	130000	26900	30800	46000	1.24448	0.0414892	0.330571	-1.59697	down	--	--
MWSmce083	Ferulic acid methyl ester	Phenolic acids	102000	147000	116000	57500	69300	48800	1.27382	0.0266419	0.481096	-1.0556	down	--	--
mws1195	p-Coumaric acid methyl ester*	Phenolic acids	208000	361000	226000	104000	102000	40900	1.19441	0.0469024	0.310566	-1.68703	down	--	--
pmb2795	4-Methoxycinnamic acid*	Phenolic acids	289000	491000	313000	133000	110000	64000	1.26469	0.0437802	0.280878	-1.83198	down	--	--
mws1200	Trans-4-Hydroxycinnamic Acid Methyl Ester	Phenolic acids	471000	795000	498000	196000	189000	93300	1.25909	0.0433598	0.271145	-1.88286	down	--	--
pmb0566	Luteolin-7-O-glucoside-5-O-arabinoside	Flavonoids	29600	34600	38400	16600	19000	13400	1.29148	0.00677059	0.477583	-1.06618	down	--	--
Lmgp004217	Diosmetin-8-C-(2''-O-rhamnosyl)glucoside	Flavonoids	10900	10800	8600	9	9	5820	1.00953	0.0383241	0.192673	-2.37577	down	--	--
Zmhn003257	5,7,2'-Trhiyroxy-8-methoxyflavone	Flavonoids	458000	517000	442000	102000	208000	223000	1.22443	0.00528793	0.376147	-1.41063	down	--	--
MWSHY0009	Diosmetin (5,7,3'-Trihydroxy-4'-methoxyflavone)	Flavonoids	333000	419000	344000	71900	179000	171000	1.17456	0.00791026	0.384945	-1.37727	down	C10038	--
Lmjp004941	Rhamnocitrin (7-Methylkaempferol)	Flavonoids	385000	420000	328000	81000	158000	153000	1.26295	0.00255706	0.345984	-1.53122	down	C17059	--
MWSHY0069	Hispidulin (5,7,4'-Trihydroxy-6-methoxyflavone)	Flavonoids	386000	403000	359000	82500	126000	198000	1.23494	0.0102681	0.354094	-1.4978	down	C10058	--
pmb3041	Tricin-7-O-saccharic acid	Flavonoids	354000	397000	213000	55600	110000	132000	1.20824	0.0421567	0.308714	-1.69566	down	--	--
Hmcp001636	Limocitrin-7-O-glucoside	Flavonoids	5600000	5510000	4970000	1120000	974000	2130000	1.2839	0.00217674	0.262687	-1.92859	down	--	--
pmn001643	Isolariciresinol-9'-O-rhamnoside (Aviculin)	Lignans and Coumarins	521000	240000	357000	11700	44900	100000	1.16823	0.048298	0.140072	-2.83576	down	--	--
	Note: The color indicateds the level of accumulation of each metabolite, from low (red) to high (blue).
Note: If the metabolite was not detected in the sample, the value was replaced by 9.

## Sheet: CF_vs_YK
Differential metabolites between CF and YK
Index	Compounds	Class	CF-1	CF-2	CF-3	YK-1	YK-2	YK-3	VIP	p_value	Fold_Change	Log2FC	Type	cpd_ID	kegg_map
Hmlp001270	2,3-Di-O-galloyl-D-glucose	Phenolic acids	82300	58500	32300	311000	236000	203000	1.37128	0.0144588	4.33276	2.11528	up	--	--
Wmhn001495	1,4-Di-O-Galloyl-D-glucose	Phenolic acids	277000	189000	115000	1010000	911000	788000	1.4003	0.00130079	4.66265	2.22115	up	--	--
MWS20202	1,6-di-O-galloyl-β-D-glucose	Phenolic acids	102000	40500	35400	304000	341000	272000	1.37501	0.00111162	5.15458	2.36586	up	C04101	--
Lmyn001940	2-O-Galloylmucic acid Dimethyl Ester	Phenolic acids	8050	6350	4370	31900	33700	48500	1.43232	0.0226787	6.07885	2.6038	up	--	--
Hmqp003395	2-Methoxybenzaldehyde	Phenolic acids	45500	39700	62000	157000	161000	185000	1.43412	0.000594	3.41712	1.77278	up	--	--
mws0024	Gallic acid	Phenolic acids	8480000	5280000	6620000	33500000	53500000	45000000	1.445	0.0211763	6.47694	2.69531	up	C01424	--
Cmsp002787	3,4'-Dihydroxy-3',5'-dimethoxypropiophenone	Phenolic acids	163000	319000	147000	524000	429000	384000	1.2469	0.0296172	2.1256	1.08787	up	--	--
MWSslk066	3-Hydroxy-4-methoxybenzoic acid	Phenolic acids	47700	45100	54300	102000	110000	102000	1.4555	0.00013	2.1346	1.09397	up	--	--
pme2954	Quercetin	Flavonoids	92700	169000	227000	361000	365000	355000	1.25665	0.0360356	2.21199	1.14535	up	C00389	ko00941,ko00944,ko01100,ko01110
MWSHY0098	Epigallocatechin	Flavonoids	706000	935000	334000	1430000	1470000	1260000	1.18807	0.0403294	2.10633	1.07473	up	C12136	ko00941,ko01110
HJN041	Epicatechin glucoside	Flavonoids	2050000	1650000	2670000	5950000	5030000	3590000	1.31765	0.0415628	2.28728	1.19364	up	--	--
Lmfn004093	Phloretin-4'-O-glucoside (Trilobatin)	Flavonoids	1060000	2470000	882000	4050000	4410000	3440000	1.27665	0.0205069	2.69719	1.43146	up	--	--
Lmsp003729	Myricetin-3-O-rutinoside	Flavonoids	23400	19100	35700	68300	60600	62900	1.36056	0.00765103	2.45269	1.29436	up	--	--
pmn001340	Emodin-8-O-(6''-O-acetyl)glucoside	Quinones	25700	22300	13700	82500	109000	66100	1.40492	0.0272434	4.17504	2.06179	up	--	--
mws1024	p-Coumaraldehyde	Phenolic acids	42100	52000	36200	18200	16400	10000	1.36954	0.0113609	0.342287	-1.54672	down	C05608	ko00940,ko01100,ko01110
Lmsn004162	1-O-Galloyl-2-O-p-Coumaroyl-β-D-glucose	Phenolic acids	70000	86300	94800	15000	4870	38400	1.22995	0.0081258	0.232059	-2.10744	down	--	--
MWSmce083	Ferulic acid methyl ester	Phenolic acids	134000	91100	98200	33000	50300	46400	1.37335	0.0271265	0.401175	-1.3177	down	--	--
NK10252689	2-Methoxy-5-nitrophenol	Phenolic acids	20600	23100	23500	7140	8540	9400	1.44824	0.000395	0.373214	-1.42192	down	C17385	--
Hmmp004965	Diosmetin-7-O-glucoside*	Flavonoids	733000	1300000	903000	313000	143000	519000	1.22581	0.0387303	0.332084	-1.59038	down	--	--
Lmmp007480	2,4,4'-trihydroxychalcone	Flavonoids	459000	312000	311000	171000	94800	208000	1.26198	0.0329305	0.437893	-1.19135	down	--	--
Zmjp004875	5,6,3',4'-Tetrahydroxy-3,7-dimethoxyflavone	Flavonoids	38700	44700	49600	13100	11800	21800	1.38412	0.00294586	0.351128	-1.50993	down	--	--
Zmhn003257	5,7,2'-Trhiyroxy-8-methoxyflavone	Flavonoids	484000	444000	693000	277000	101000	226000	1.25724	0.0274852	0.372609	-1.42426	down	--	--
Lmgp005868	Chrysoeriol-7-O-(6''-feruloyl)glucoside	Flavonoids	245000	177000	266000	47100	34800	70900	1.41344	0.0127062	0.222093	-2.17076	down	--	--
pmn001643	Isolariciresinol-9'-O-rhamnoside (Aviculin)	Lignans and Coumarins	534000	583000	433000	51300	9	9260	1.1026	0.00384459	0.0390768	-4.67754	down	--	--
	Note: The color indicateds the level of accumulation of each metabolite, from low (red) to high (blue).
Note: If the metabolite was not detected in the sample, the value was replaced by 9.

## Sheet: CF_vs_YQ
Differential metabolites between CF and YQ
Index	Compounds	Class	CF-1	CF-2	CF-3	YQ-1	YQ-2	YQ-3	VIP	p_value	Fold_Change	Log2FC	Type	cpd_ID	kegg_map
pmn001690	3-Hydroxy-4-isopropylbenzylalcohol-3-O-glucoside	Phenolic acids	18200	29000	14100	44800	48300	75800	1.18602	0.0496735	2.7553	1.46221	up	--	--
HJN093	2-O-Salicyl-6-O-Galloyl-D-Glucose	Phenolic acids	5550	9	2450	183000	151000	297000	1.10646	0.0424706	78.7864	6.29987	up	--	--
Hmlp001270	2,3-Di-O-galloyl-D-glucose	Phenolic acids	82300	58500	32300	626000	371000	391000	1.27836	0.0351167	8.01849	3.00333	up	--	--
Wmhn001495	1,4-Di-O-Galloyl-D-glucose	Phenolic acids	277000	189000	115000	2350000	1170000	1520000	1.28034	0.0489407	8.6747	3.11681	up	--	--
MWS20202	1,6-di-O-galloyl-β-D-glucose	Phenolic acids	102000	40500	35400	560000	366000	384000	1.26461	0.0173059	7.36369	2.88043	up	C04101	--
Hmln000873	2-O-Galloyl-D-glucose	Phenolic acids	1660000	3100000	1000000	7490000	4500000	5980000	1.15221	0.0222687	3.11979	1.64145	up	--	--
Hmln002806	5-O-Caffeoylshikimic acid	Phenolic acids	11600	30100	15100	59300	35600	57100	1.12582	0.031823	2.67606	1.42011	up	C10434	ko00940,ko00941,ko00945,ko01100,ko01110
mws0024	Gallic acid	Phenolic acids	8480000	5280000	6620000	27200000	35000000	26800000	1.29805	0.00767928	4.36703	2.12665	up	C01424	--
Cmsp002787	3,4'-Dihydroxy-3',5'-dimethoxypropiophenone	Phenolic acids	163000	319000	147000	508000	345000	545000	1.11085	0.0364154	2.22258	1.15223	up	--	--
pmn001518	1-O-Galloyl-D-glucose	Phenolic acids	1450000	2920000	870000	6930000	4210000	5780000	1.14749	0.0195984	3.22901	1.69109	up	C01158	--
Lmzn001983	D-Threo-guaiacylglycerol-7-O-β-D-glucoside	Phenolic acids	31600	25800	34400	52100	83500	84300	1.22315	0.0497616	2.39542	1.26028	up	--	--
mws2212	Caffeic acid	Phenolic acids	171000	207000	123000	285000	407000	351000	1.1919	0.0173042	2.08184	1.05786	up	C01197	ko00940,ko01100,ko01110
Lmjp003044	Isorhamnetin-3-O-Glucoside*	Flavonoids	681000	398000	354000	2100000	2460000	3050000	1.28986	0.010205	5.31054	2.40886	up	--	--
Hmcp002207	Isorhamnetin-7-O-glucoside (Brassicin)*	Flavonoids	653000	429000	425000	2160000	2420000	2670000	1.3088	0.0014283	4.81088	2.2663	up	--	--
Hmgp002036	Nepetin-7-O-glucoside	Flavonoids	692000	236000	325000	2110000	2630000	2800000	1.26072	0.0019461	6.01756	2.58918	up	--	--
Zmjp004852	5,6,3',4'-Tetrahydroxy-3,7-dimethoxyflavone-6-O-glucoside	Flavonoids	488000	268000	487000	1110000	1980000	1990000	1.23631	0.0413322	4.08689	2.031	up	--	--
MWSHY0189	Apigenin-7-O-glucoside(Cosmosiin)*	Flavonoids	82600	69600	107000	168000	259000	273000	1.23023	0.0359614	2.70062	1.43329	up	C04608	ko00944
MWSHY0181	Apigenin-8-C-Glucoside (Vitexin)	Flavonoids	41000	28600	20400	83000	130000	104000	1.24836	0.0180432	3.52222	1.81649	up	C01460	ko00941,ko00944
pme1201	Phloretin	Flavonoids	77800	171000	82600	807000	948000	732000	1.2842	0.00239982	7.50453	2.90776	up	C00774	ko00941,ko01110
MWS20148	Apigenin-3'-O-glucoside*	Flavonoids	77900	101000	116000	206000	231000	286000	1.25656	0.0138645	2.45168	1.29377	up	--	--
HJN041	Epicatechin glucoside	Flavonoids	2050000	1650000	2670000	4300000	5180000	7130000	1.22449	0.0426717	2.60754	1.38269	up	--	--
mws1299	Luteolin-8-C-glucoside (Orientin)	Flavonoids	17200	6040	15300	38800	73900	76300	1.19763	0.0448886	4.904	2.29396	up	C10114	--
MWSHY0046	Quercetin-3-O-glucoside (Isoquercitrin)	Flavonoids	321000	466000	794000	1430000	1030000	993000	1.08377	0.0343901	2.18406	1.12701	up	C05623	ko00944,ko01100,ko01110
pmn001340	Emodin-8-O-(6''-O-acetyl)glucoside	Quinones	25700	22300	13700	145000	115000	149000	1.30469	0.00461966	6.62885	2.72876	up	--	--
Lmbn001181	Fraxetin-7,8-di-O-glucoside	Lignans and Coumarins	37200	36600	160000	438000	265000	429000	1.14985	0.0152958	4.84175	2.27553	up	--	--
Lmmn002274	Isolariciresinol-9'-O-glucoside	Lignans and Coumarins	669000	681000	1050000	1260000	2010000	1650000	1.15093	0.0397361	2.05	1.03562	up	--	--
mws0096	Piperitol	Lignans and Coumarins	239000	110000	319000	362000	586000	555000	1.03459	0.0410048	2.25	1.16993	up	C21954	ko01110
mws1024	p-Coumaraldehyde	Phenolic acids	42100	52000	36200	4340	13100	6090	1.2486	0.00551769	0.180583	-2.46926	down	C05608	ko00940,ko01100,ko01110
Lmsn004162	1-O-Galloyl-2-O-p-Coumaroyl-β-D-glucose	Phenolic acids	70000	86300	94800	50700	8200	18300	1.06042	0.0265051	0.307447	-1.70159	down	--	--
NK10252689	2-Methoxy-5-nitrophenol	Phenolic acids	20600	23100	23500	11200	6800	10200	1.24597	0.00214578	0.419643	-1.25277	down	C17385	--
pmb0752	3-O-Feruloylquinic acid	Phenolic acids	353000	302000	350000	92100	12600	10200	1.17641	0.00166783	0.114328	-3.12874	down	C02572	--
Hmmp004965	Diosmetin-7-O-glucoside*	Flavonoids	733000	1300000	903000	158000	166000	263000	1.27468	0.0385623	0.199932	-2.32242	down	--	--
Lmmp007480	2,4,4'-trihydroxychalcone	Flavonoids	459000	312000	311000	109000	118000	88500	1.28648	0.0317827	0.29159	-1.77799	down	--	--
Zmjp004875	5,6,3',4'-Tetrahydroxy-3,7-dimethoxyflavone	Flavonoids	38700	44700	49600	3910	6150	2250	1.29812	0.00279992	0.0925564	-3.43352	down	--	--
Zmhn003257	5,7,2'-Trhiyroxy-8-methoxyflavone	Flavonoids	484000	444000	693000	102000	208000	223000	1.19407	0.0257882	0.328809	-1.60468	down	--	--
Lmjp004941	Rhamnocitrin (7-Methylkaempferol)	Flavonoids	376000	351000	523000	81000	158000	153000	1.2288	0.0193894	0.3136	-1.673	down	C17059	--
MWSHY0069	Hispidulin (5,7,4'-Trihydroxy-6-methoxyflavone)	Flavonoids	381000	312000	540000	82500	126000	198000	1.17612	0.0367041	0.329684	-1.60085	down	C10058	--
Lmgp005868	Chrysoeriol-7-O-(6''-feruloyl)glucoside	Flavonoids	245000	177000	266000	24700	21500	33400	1.30741	0.0157856	0.115698	-3.11157	down	--	--
Hmcp001636	Limocitrin-7-O-glucoside	Flavonoids	2860000	3160000	4360000	1120000	974000	2130000	1.14477	0.0268301	0.406936	-1.29712	down	--	--
pmn001643	Isolariciresinol-9'-O-rhamnoside (Aviculin)	Lignans and Coumarins	534000	583000	433000	11700	44900	100000	1.1925	0.00211508	0.101032	-3.30711	down	--	--
	Note: The color indicateds the level of accumulation of each metabolite, from low (red) to high (blue).
Note: If the metabolite was not detected in the sample, the value was replaced by 9.

## Sheet: GB_vs_YK
Differential metabolites between YK and GB
Index	Compounds	Class	GB-1	GB-2	GB-3	YK-1	YK-2	YK-3	VIP	p_value	Fold_Change	Log2FC	Type	cpd_ID	kegg_map
Hmlp001270	2,3-Di-O-galloyl-D-glucose	Phenolic acids	14000	10900	35800	311000	236000	203000	1.28442	0.0146114	0.0809333	-3.62712	up	--	--
Wmhn001495	1,4-Di-O-Galloyl-D-glucose	Phenolic acids	54400	48800	208000	1010000	911000	788000	1.24464	0.000783	0.114876	-3.12185	up	--	--
MWS20202	1,6-di-O-galloyl-β-D-glucose	Phenolic acids	21400	19700	66100	304000	341000	272000	1.26644	0.0006	0.116903	-3.09662	up	C04101	--
Lmfn001584	Methyl 4,6-di-O-galloyl-D-glucoside	Phenolic acids	31700	18900	79800	95400	150000	158000	1.1034	0.0282791	0.323252	-1.62927	up	--	--
Hmqp003395	2-Methoxybenzaldehyde	Phenolic acids	37100	34300	28800	157000	161000	185000	1.34337	0.0024449	0.199205	-2.32768	up	--	--
mws0024	Gallic acid	Phenolic acids	7960000	4000000	9010000	33500000	53500000	45000000	1.28519	0.0182743	0.158864	-2.65414	up	C01424	--
MWSHY0181	Apigenin-8-C-Glucoside (Vitexin)	Flavonoids	14900	47300	19200	117000	126000	60500	1.13858	0.0497055	0.268204	-1.8986	up	C01460	ko00941,ko00944
Lmfn004093	Phloretin-4'-O-glucoside (Trilobatin)	Flavonoids	1040000	2270000	1220000	4050000	4410000	3440000	1.20749	0.00840688	0.380672	-1.39338	up	--	--
Zmhp004065	7,8-Dihydroxy-5,6,4'-trimethoxyflavone	Flavonoids	203000	89200	56300	288000	385000	277000	1.10461	0.0259097	0.366842	-1.44677	up	--	--
Lmyp003599	Kaempferol-3-O-(6''-galloyl)glucoside	Flavonoids	9370	6830	15900	71800	55900	106000	1.29567	0.0412531	0.137356	-2.86401	up	--	--
Lmsn002815	Kaempferol-3-O-rutinoside(Nicotiflorin)*	Flavonoids	95700	69300	89900	164000	237000	199000	1.27231	0.0210919	0.424833	-1.23503	up	C21833	ko00944,ko01110
mws1361	Taxifolin-3-O-rhamnoside (Astilbin)	Flavonoids	9	9	9	60200	35300	65500	1.34716	0.0288096	0.000168	-12.5418	up	C17449	--
pmn001340	Emodin-8-O-(6''-O-acetyl)glucoside	Quinones	23000	18400	16900	82500	109000	66100	1.29986	0.0313367	0.22632	-2.14356	up	--	--
pmn001352	6-Hydroxyrumicin-8-O-D-glucoside	Quinones	161000	133000	174000	316000	331000	296000	1.29858	0.000645	0.496288	-1.01075	up	--	--
Zmjn004534	Tatariside D	Phenolic acids	184000	152000	172000	62400	42700	66900	1.28913	0.000904	2.95349	1.56242	down	--	--
mws0093	Coniferyl alcohol	Phenolic acids	30800	36000	26400	7100	18900	7000	1.17355	0.0177343	2.82424	1.49786	down	C00590	ko00940,ko00998,ko01100,ko01110
Lmfp001509	1-O-Galloyl-rhamnose	Phenolic acids	89000	87000	85900	12200	9660	27700	1.2424	0.00531791	5.2845	2.40177	down	--	--
MWSmce083	Ferulic acid methyl ester	Phenolic acids	141000	179000	185000	33000	50300	46400	1.30825	0.0060542	3.8936	1.9611	down	--	--
mws1195	p-Coumaric acid methyl ester*	Phenolic acids	330000	340000	311000	34500	71000	67400	1.29378	9e-05	5.6738	2.50432	down	--	--
pmb2795	4-Methoxycinnamic acid*	Phenolic acids	486000	479000	426000	63700	87100	77000	1.33702	0.000869	6.10623	2.61028	down	--	--
mws1200	Trans-4-Hydroxycinnamic Acid Methyl Ester	Phenolic acids	722000	771000	641000	101000	143000	125000	1.33321	0.00202285	5.7832	2.53187	down	--	--
pme3083	2-(Formylamino)benzoic acid	Phenolic acids	863000	1250000	1330000	440000	550000	420000	1.27452	0.0344842	2.44184	1.28797	down	C05653	ko00380,ko01100
Lmbn005172	2,6-Dimethoxybenzaldehyde*	Phenolic acids	38100	44100	35000	24000	15000	18100	1.24388	0.0059488	2.05254	1.03741	down	--	--
Xmsn002700	Taxifolin-3'-O-glucoside	Flavonoids	119000	181000	125000	67800	38800	95500	1.04574	0.0460826	2.10292	1.07239	down	--	--
pmb3041	Tricin-7-O-saccharic acid	Flavonoids	356000	296000	253000	106000	64900	131000	1.2282	0.00761955	2.99768	1.58385	down	--	--
pmn001338	Rhein-8-O-glucoside	Quinones	63900	51200	28900	4600	22200	4480	1.14461	0.0458049	4.60358	2.20276	down	--	--
Note: The color indicateds the level of accumulation of each metabolite, from low (red) to high (blue).

[truncated: 1 more sheets: GB_vs_YQ]
