# Supplementary material for: Identification of Medicinal Compounds of Fagopyri Dibotryis Rhizome from Different Origins and Its Varieties Using UPLC-MS/MS-Based Metabolomics
Source: Metabolites. 2022 Aug 25;12(9):790. doi: 10.3390/metabo12090790 (PMC9503457; doi:10.3390/metabo12090790)
Supplement: Supplementary file 1 [file metabolites-12-00790-s001.zip › Supplementary Table S4.xls]

## Sheet: Supplementary Table S4
Supplementary Table S4. Statistics of 187 phenolic metabolites in the Rhizome between YN group and NYN group.
												NYN									YN
Index	Q1 (Da)	Q3 (Da)	Molecular Weight (Da)	Formula	Ionization model	Compounds	Class I	Class II	CAS	Level	Mix	CS-1	CS-2	CS-3	CF-1	CF-2	CF-3	GB-1	GB-2	GB-3	YQ-1	YQ-2	YQ-3	YK-1	YK-2	YK-3	mix01	mix02	mix03	cpd_ID	kegg_map
pmn001690	327.14	165.09	328.152	C16H24O7	[M-H]-	3-Hydroxy-4-isopropylbenzylalcohol-3-O-glucoside	Phenolic acids	Phenolic acids	-	2	99240	41773	24974	10276	18231	29016	14139	25031	21762	13011	44802	48327	75805	39025	40337	36917	36012	29875	33353	--	--
HJN093	451.09	313.05	452.095	C20H20O12	[M-H]-	2-O-Salicyl-6-O-Galloyl-D-Glucose	Phenolic acids	Phenolic acids	-	1	186449	26038	12980	28685	5552.8	9	2452.1	5370.3	6821.3	5710.1	183480	151380	296850	164030	107680	67760	70301	66099	50049	--	--
Hmlp001270	485.09	153.01	484.086	C20H20O14	[M+H]+	2,3-Di-O-galloyl-D-glucose	Phenolic acids	Phenolic acids	-	1	533740	39261	59410	27343	82264	58456	32275	14047	10882	35843	626270	370730	390730	310510	235770	202850	183500	186370	163870	--	--
Wmhn001495	483.08	169.01	484.077	C20H20O14	[M-H]-	1,4-Di-O-Galloyl-D-glucose	Phenolic acids	Phenolic acids	-	1	1842900	170240	332670	173600	277440	189050	114550	54381	48794	208240	2350600	1170600	1517700	1008500	910800	787690	565990	656000	620910	--	--
MWS20202	485.09	153.02	484.085	C20H20O14	[M+H]+	1,6-di-O-galloyl-β-D-glucose	Phenolic acids	Phenolic acids	-	1	600820	38647	69464	45942	102300	40483	35418	21410	19740	66071	560370	365560	384120	304160	341340	272240	179060	211540	210220	C04101	--
Lmyn001940	389.07	237.06	390.08	C15H18O12	[M-H]-	2-O-Galloylmucic acid Dimethyl Ester	Phenolic acids	Phenolic acids	-	3	57247	6220.1	9	4574.9	8047.3	6349.9	4368.5	3059.1	9	5769.6	105470	27369	71034	31932	33679	48537	13733	20600	22914	--	--
Hmln000873	331.07	169.01	332.075	C13H16O10	[M-H]-	2-O-Galloyl-D-glucose	Phenolic acids	Phenolic acids	-	2	8539700	2090200	2658100	2037400	1662700	3096500	1003400	2105900	992190	3915900	7485300	4504200	5980500	3440000	3922600	2562200	2822500	2748200	2969000	--	--
Hmln002806	335.08	179.03	336.085	C16H16O8	[M-H]-	5-O-Caffeoylshikimic acid	Phenolic acids	Phenolic acids	180981-12-8	3	60930	36162	28600	23136	11611	30120	15105	7943.6	10624	28122	59266	35628	57081	27725	64194	23251	18283	26995	15652	C10434	ko00940,ko00941,ko00945,ko01100,ko01110
mws1024	147.05	129	148.052	C9H8O2	[M-H]-	p-Coumaraldehyde	Phenolic acids	Phenolic acids	2538-87-6	3	73584	54345	76275	67551	42107	51967	36180	22793	7541.1	50021	4337.5	13139	6094.4	18215	16351	10006	19206	27274	27104	C05608	ko00940,ko01100,ko01110
pmb2654	460.1	117.9	461.153	C19H27NO12	[M-H]-	Anthranilate-1-O-Sophoroside	Phenolic acids	Phenolic acids	-	3	411200	173610	374200	173680	171970	167550	66406	149320	82705	175430	25674	34640	42584	34268	38539	17744	102730	154730	153740	--	--
Lmmn001643	163.04	119.05	164.047	C9H8O3	[M-H]-	2-Hydroxycinnamic acid	Phenolic acids	Phenolic acids	583-17-5	1	4619600	3250300	3098900	2274500	1334100	3164900	1387300	1470700	1644400	1675100	1364700	1112900	1359400	862900	1392300	774780	1598600	1712200	1308800	C01772	ko00360,ko00940,ko01100,ko01110
mws2213	147.05	77.01	148.052	C9H8O2	[M-H]-	Cinnamic acid	Phenolic acids	Phenolic acids	140-10-3	2	255476	218650	204210	169780	69724	162530	23973	94348	46435	97894	75868	77688	58666	100990	53871	44683	89391	81292	84793	C00423	ko00130,ko00360,ko00940,ko00998,ko01100,ko01110
MWSmce248	163.04	119.05	164.047	C9H8O3	[M-H]-	3-Hydroxycinnamic Acid	Phenolic acids	Phenolic acids	14755-02-3	2	8700000	6369900	4695600	3620700	3178300	4779100	2194200	3495200	3607200	2886400	2131500	2928100	2538300	2298300	2553900	2063000	2937400	2940600	2822000	C12621	ko00360,ko01100
MWSCX015	165.05	91.05	164.047	C9H8O3	[M+H]+	(E)-3-(3,4-dihydroxyphenyl)acrylaldehyde	Phenolic acids	Phenolic acids	-	1	955140	674100	413940	364590	413060	467640	288490	443490	368740	229570	217910	363400	240840	201980	205190	189350	341380	307970	305790	C10945	ko00940,ko01110
Lmsp004798	613.12	147.04	612.112	C29H24O15	[M+H]+	3-O-Cinnamoyl-4,6-(S)-HHDP-β-D-glucose	Phenolic acids	Phenolic acids	-	3	136790	104890	55792	69782	36108	48250	51196	47256	66011	69975	33935	12871	47126	46205	22601	37297	63687	38382	34721	--	--
MWSmce632	195.06	93.03	194.058	C10H10O4	[M+H]+	Vanillin acetate	Phenolic acids	Phenolic acids	881-68-5	3	1600870	543500	600080	514200	601760	861210	419370	690080	502400	782920	507310	430830	463850	411010	380170	330030	614820	502540	483510	--	--
Zmjn004755	759.22	717.02	760.222	C36H40O18	[M-H]-	Tatariside A	Phenolic acids	Phenolic acids	-	2	782510	177240	571400	243960	461940	469120	189030	370500	272520	324400	176660	196170	173030	287250	162510	140850	254160	250710	277640	--	--
Zmjn004099	717.21	675.01	718.211	C34H38O17	[M-H]-	Tatariside E	Phenolic acids	Phenolic acids	-	2	213388	54526	164710	73987	149720	148010	30988	105900	70150	94400	74326	47709	42536	69283	69968	38380	75154	67467	70767	--	--
Zmjn004534	851.25	705.02	852.248	C42H44O19	[M-H]-	Tatariside D	Phenolic acids	Phenolic acids	-	2	361700	49317	68152	102150	274690	261580	61108	184160	152240	172360	140060	117310	94087	62408	42694	66948	122580	106240	132880	--	--
Lmsn004162	477.1	169.01	478.111	C22H22O12	[M-H]-	1-O-Galloyl-2-O-p-Coumaroyl-β-D-glucose	Phenolic acids	Phenolic acids	94356-18-0	2	149998	19171	99118	39325	69995	86318	94812	42622	92043	43013	50717	8196.1	18281	15024	4867.2	38378	49328	44819	55851	--	--
mws0093	179.07	146	180.079	C10H12O3	[M-H]-	Coniferyl alcohol	Phenolic acids	Phenolic acids	458-35-5	2	49985	20490	19347	13531	11298	12399	6453.7	30765	36003	26402	9173.8	8092.6	15689	7102.2	18915	7004.5	13463	18350	18172	C00590	ko00940,ko00998,ko01100,ko01110
Lmfp001509	317.09	153.02	316.079	C13H16O9	[M+H]+	1-O-Galloyl-rhamnose	Phenolic acids	Phenolic acids	-	2	155453	72696	111100	130010	60971	113590	24717	89009	87049	85940	26856	30843	45971	12170	9660.1	27687	61722	46056	47675	--	--
Zmjn005051	955.27	809.23	956.274	C49H48O20	[M-H]-	1,3,6-Tri-p-coumaroyl-6'-feruloyl sucrose	Phenolic acids	Phenolic acids	-	2	3196340	1016000	1189300	1306400	1416600	1242100	963410	1320700	1256300	1513200	875670	576200	554590	898790	959680	628020	934540	1104100	1157700	--	--
MWSmce083	207.07	133.03	208.074	C11H12O4	[M-H]-	Ferulic acid methyl ester	Phenolic acids	Phenolic acids	2309-07-1	3	306795	101810	146540	116320	134180	91096	98171	141060	179010	185090	57517	69305	48785	32987	50262	46372	99555	106270	100970	--	--
mws1195	179.07	147.1	178.063	C10H10O3	[M+H]+	p-Coumaric acid methyl ester*	Phenolic acids	Phenolic acids	3943-97-3	3	545810	207750	360600	226450	307440	188480	144550	329860	339940	311330	104330	102230	40921	34514	70966	67358	211710	153590	180510	--	--
pmb2795	177	145	178.063	C10H10O3	[M-H]-	4-Methoxycinnamic acid*	Phenolic acids	Phenolic acids	830-09-1	3	733320	289020	491200	313260	475650	303660	232810	486470	478660	425520	132640	109720	64038	63718	87127	76986	239410	243820	250090	--	--
mws1200	177	145	178.063	C10H10O3	[M-H]-	Trans-4-Hydroxycinnamic Acid Methyl Ester	Phenolic acids	Phenolic acids	19367-38-5	3	1112620	471270	795430	498310	755560	462270	325660	721510	771120	640510	196000	188580	93313	100850	142910	125230	370150	350460	392010	--	--
Lmfn001584	497.09	169.01	498.101	C21H22O14	[M-H]-	Methyl 4,6-di-O-galloyl-D-glucoside	Phenolic acids	Phenolic acids	-	1	221496	15567	52134	59616	49892	111340	24870	31746	18910	79822	72003	77360	118780	95355	150360	158410	60811	95685	65000	--	--
Hmqp003395	137.06	94.04	136.052	C8H8O2	[M+H]+	2-Methoxybenzaldehyde	Phenolic acids	Phenolic acids	135-02-4	3	200916	67196	39120	31982	45487	39689	61973	37102	34321	28810	76453	137660	87310	156530	160960	184860	77934	55728	67254	--	--
mws0024	169.01	125	170.022	C7H6O5	[M-H]-	Gallic acid	Phenolic acids	Phenolic acids	149-91-7	1	60372000	9312800	8788400	13002000	8483600	5279500	6622700	7961000	3999200	9011000	27188000	34955000	26832000	33482000	53542000	44956000	18925000	20051000	21396000	C01424	--
pmn001681	165.09	149.06	166.099	C10H14O2	[M-H]-	1-(4-Methoxyphenyl)-1-propanol	Phenolic acids	Phenolic acids	5349-60-0	3	262673	110920	87534	117660	102270	123660	128150	111980	114740	105640	149930	171540	153590	194150	314160	186140	86813	81344	94516	--	--
mws0027	197.05	123	198.053	C9H10O5	[M-H]-	Syringic acid	Phenolic acids	Phenolic acids	530-57-4	1	1159160	162480	191850	154030	315810	356660	432340	226550	251380	276420	268950	551340	405470	375310	1184600	1043500	355510	427570	376080	C10833	--
Cmsp002787	227.09	181.05	226.084	C11H14O5	[M+H]+	3,4'-Dihydroxy-3',5'-dimethoxypropiophenone	Phenolic acids	Phenolic acids	136196-47-9	1	861240	471990	206240	147370	162710	318800	147340	282820	162480	346340	507700	344530	544820	524430	429490	383570	359200	208260	293780	--	--
pmn001518	331.07	169.01	332.074	C13H16O10	[M-H]-	1-O-Galloyl-D-glucose	Phenolic acids	Phenolic acids	58511-73-2	1	7771700	2111400	2297700	1763300	1453200	2915700	870480	1669600	895540	4347500	6925600	4205600	5776000	3613600	3917700	2353500	2610600	2458400	2702700	C01158	--
Lmzn001983	375.13	135.05	376.137	C16H24O10	[M-H]-	D-Threo-guaiacylglycerol-7-O-β-D-glucoside	Phenolic acids	Phenolic acids	-	2	137801	56081	26687	28163	31563	25819	34446	35572	35551	35344	52051	83506	84282	75293	38577	64326	43419	47711	46671	--	--
Smhn102346	329.08	167.03	330.095	C14H18O9	[M-H]-	2,4,6-trihydroxy-acetophenone-4-O-β-D-glucopyranoside	Phenolic acids	Phenolic acids	-	1	3895400	1603200	900730	887640	1233800	1514100	1353900	1624000	1118300	1281400	1910000	1992900	1802400	1879300	1281400	1707600	1255900	1228100	1411400	--	--
pmn001517	329.12	167	330.131	C15H22O8	[M-H]-	3,4,5-Trimethoxyphenyl-1-O-Glucoside	Phenolic acids	Phenolic acids	-	2	10688700	4456700	2513500	2546500	3328600	4235000	3704400	4238500	3057800	3827000	5313700	5760800	5360600	5168200	3568800	5080600	3471600	3474000	3743100	--	--
MWSmce329	185.08	125.06	184.074	C9H12O4	[M+H]+	Antiarol; 3,4,5-Trimethoxyphenol	Phenolic acids	Phenolic acids	642-71-7	3	437820	73552	74860	75759	157700	211020	172260	140560	187730	116570	101370	101120	113300	104560	86201	107500	117750	210430	109640	C10765	--
mws0014	193.05	134.01	194.058	C10H10O4	[M-H]-	Ferulic acid*	Phenolic acids	Phenolic acids	537-98-4	1	4537800	1362400	1558800	1426900	1748900	1775600	1932300	1581200	2376100	1923700	1255900	1619500	1684400	1211700	1627900	1246400	1378500	1526000	1633300	C01494	ko00940,ko01100,ko01110
pme0422	193.06	134	194.058	C10H10O4	[M-H]-	Isoferulic Acid*	Phenolic acids	Phenolic acids	537-73-5	1	5691600	1763300	2011500	1837200	2525100	2319000	2636100	1993300	3208100	2462200	1648200	2130500	2180200	1524700	2065500	1684400	1764100	2025400	1902100	C10470	--
NK10252689	168.03	123.01	169.038	C7H7NO4	[M-H]-	2-Methoxy-5-nitrophenol	Phenolic acids	Phenolic acids	636-93-1	3	37307	10850	9756	14234	20607	23071	23453	38853	15853	9897.2	11193	6801.6	10190	7136.6	8539.3	9398.2	12687	13320	11300	C17385	--
pme3083	164.04	120	165.043	C8H7NO3	[M-H]-	2-(Formylamino)benzoic acid	Phenolic acids	Phenolic acids	3342-77-6	3	2079000	1055800	780940	590110	629040	854250	1688300	863040	1247700	1334500	367690	646030	486420	439960	549840	420160	706170	659450	713380	C05653	ko00380,ko01100
Lmbn005172	165.06	119.05	166.063	C9H10O3	[M-H]-	2,6-Dimethoxybenzaldehyde*	Phenolic acids	Phenolic acids	3392-97-0	3	73449	35425	24735	24679	25311	38127	56532	38127	44126	35010	11786	33899	16076	24021	15038	18091	18840	28355	26254	--	--
mws0467	165.06	119.05	166.063	C9H10O3	[M-H]-	3-(4-Hydroxyphenyl)-propionic acid*	Phenolic acids	Phenolic acids	501-97-3	2	114272	56614	46005	33521	56507	60995	92189	73461	72307	32984	28363	65340	20458	32174	33945	25712	37024	32337	44911	C01744	--
MWSslk066	169.05	65.04	168.042	C8H8O4	[M+H]+	3-Hydroxy-4-methoxybenzoic acid	Phenolic acids	Phenolic acids	645-08-9	3	177226	50084	40955	47675	47748	45139	54296	58781	61201	67908	39853	95261	46716	101930	110210	102340	69331	58904	48991	--	--
mws0444	152	108	153	C7H7NO3	[M-H]-	3-Aminosalicylic acid	Phenolic acids	Phenolic acids	570-23-0	2	136000	64700	70600	54600	42300	52300	48200	72900	44700	69600	45000	54300	49600	43300	35800	54000	36700	54500	44400	--	--
Zmhn002334	355	193	356	C16H20O9	[M-H]-	6-O-Feruloyl-D-glucose	Phenolic acids	Phenolic acids	137887-25-3	3	173000	77600	132000	44400	51600	56600	29700	78000	132000	38600	36600	59300	26700	57100	35700	29700	30400	57400	84800	--	--
Hmqp001634	154	94	153	C7H7NO3	[M+H]+	3, 4-Dihydroxy benzamine	Phenolic acids	Phenolic acids	-	3	746000	220000	475000	297000	184000	195000	426000	587000	799000	354000	41100	166000	158000	202000	175000	145000	293000	193000	260000	--	--
mws0628	121	92	122	C7H6O2	[M-H]-	4-Hydroxybenzaldehyde	Phenolic acids	Phenolic acids	123-08-0	1	13200000	3480000	4300000	5750000	6740000	6460000	3340000	6270000	7610000	5100000	2390000	5770000	3290000	4160000	4550000	4900000	4170000	4530000	4450000	C00633	ko01100
Hmqn001883	121	92	122	C7H6O2	[M-H]-	Salicylaldehyde	Phenolic acids	Phenolic acids	32912	3	13100000	3410000	4390000	5640000	6880000	5570000	3300000	6230000	8020000	4800000	2460000	5680000	3290000	4370000	4560000	4520000	4360000	4240000	4470000	C06202	ko01100
Lmjn003562	693	175	694	C32H38O17	[M-H]-	3,6'-Diferuloylsucrose	Phenolic acids	Phenolic acids	107172-40-7	2	23200	5760	3450	9120	20400	14500	11000	25100	14800	31400	3830	13600	3780	9420	6030	4240	10100	7960	5130	--	--
pmb3068	337	173	338	C16H18O8	[M-H]-	1-O-p-Coumaroylquinic acid	Phenolic acids	Phenolic acids	-	1	371000	14500	213000	210000	192000	134000	158000	128000	211000	170000	68900	9	9	138000	204000	118000	97600	148000	125000	--	--
pmb0752	369	177	368	C17H20O9	[M+H]+	3-O-Feruloylquinic acid	Phenolic acids	Phenolic acids	1899-29-2	3	833000	27900	366000	309000	353000	302000	350000	332000	716000	238000	92100	12600	10200	269000	439000	393000	263000	280000	291000	C02572	--
Lmxp011770	279	149	278	C16H22O4	[M+H]+	Diisobutyl phthalate*	Phenolic acids	Phenolic acids	84-69-5	1	41100000	13300000	13100000	13700000	13900000	13900000	14000000	13700000	14200000	13600000	14500000	13700000	14000000	13900000	13700000	15200000	12900000	14200000	14000000	C15205	--
mws2212	179	135	180	C9H8O4	[M-H]-	Caffeic acid	Phenolic acids	Phenolic acids	331-39-5	3	577000	274000	247000	192000	171000	207000	123000	154000	174000	148000	285000	407000	351000	219000	416000	235000	218000	171000	188000	C01197	ko00940,ko01100,ko01110
MWSmce712	165	91.1	164	C10H12O2	[M+H]+	Ethyl phenylacetate	Phenolic acids	Phenolic acids	101-97-3	2	853000	187000	157000	338000	174000	241000	231000	245000	215000	153000	352000	552000	721000	131000	396000	451000	285000	284000	284000	--	--
pme2362	151	107	152	C8H8O3	[M-H]-	Mandelic acid	Phenolic acids	Phenolic acids	90-64-2	3	659000	163000	236000	241000	380000	201000	198000	417000	346000	256000	112000	312000	122000	186000	294000	227000	217000	208000	235000	C01984	--
Hmqn002383	121	77	122	C7H6O2	[M-H]-	Benzoic acid	Phenolic acids	Phenolic acids	65-85-0	3	99400	31200	28800	36000	53000	37400	36400	60000	58300	31700	35900	45000	27400	20200	37000	28300	32400	38800	28200	C00180	ko00360,ko01100,ko01110
MWSmce283	149	92	150	C9H10O2	[M-H]-	4'-Hydroxypropiophenone	Phenolic acids	Phenolic acids	70-70-2	3	112000	49200	52700	48900	53700	35900	53000	53000	43700	53800	29600	57400	28300	55800	22800	28400	36100	36000	39500	C13342	--
Lmbn004790	209	179	210	C11H14O4	[M-H]-	Methyl 3-(3-hydroxy-4-methoxyphenyl)propanoate	Phenolic acids	Phenolic acids	129150-61-4	3	147000	58100	47700	56300	47600	32600	34000	57300	50400	55900	44400	32200	61400	61300	36200	30400	41200	65400	40700	--	--
Lmjp003044	479	317	478	C22H22O12	[M+H]+	Isorhamnetin-3-O-Glucoside*	Flavonoids	Flavonols	5041-82-7	1	2940000	693000	607000	373000	681000	398000	354000	320000	227000	182000	2100000	2460000	3050000	1530000	883000	2840000	1220000	1160000	571000	--	--
Hmcp002207	479	317	478	C22H22O12	[M+H]+	Isorhamnetin-7-O-glucoside (Brassicin)*	Flavonoids	Flavonols	6743-96-0	1	4100000	656000	643000	363000	653000	429000	425000	298000	257000	259000	2160000	2420000	2670000	1820000	1010000	2820000	1060000	1960000	1080000	--	--
Hmgp002036	479	317	478	C22H22O12	[M+H]+	Nepetin-7-O-glucoside	Flavonoids	Flavones	569-90-4	2	3430000	684000	562000	331000	692000	236000	325000	278000	241000	269000	2110000	2630000	2800000	1500000	1270000	2520000	971000	1260000	1200000	--	--
Zmjp004852	509	347	508	C23H24O13	[M+H]+	5,6,3',4'-Tetrahydroxy-3,7-dimethoxyflavone-6-O-glucoside	Flavonoids	Flavones	-	2	2190000	492000	465000	417000	488000	268000	487000	217000	279000	215000	1110000	1980000	1990000	1010000	1090000	2160000	753000	743000	692000	--	--
Hmcp002187	509	347	508	C23H24O13	[M+H]+	Limocitrin-3-O-galactoside	Flavonoids	Flavonols	-	2	2550000	604000	527000	416000	557000	264000	683000	329000	334000	253000	1350000	2900000	2200000	1120000	969000	2780000	758000	871000	921000	--	--
MWSHY0189	433	271	432	C21H20O10	[M+H]+	Apigenin-7-O-glucoside(Cosmosiin)*	Flavonoids	Flavones	578-74-5	3	494000	132000	135000	81000	82600	69600	107000	94400	52000	73200	168000	259000	273000	170000	214000	318000	148000	151000	195000	C04608	ko00944
MWSHY0169	331	301	330	C17H14O7	[M+H]+	4',5,7-Trihydroxy-3',6-dimethoxyflavone	Flavonoids	Flavones	18085-97-7	2	2050000	145000	195000	65800	243000	580000	463000	549000	9	203000	980000	2710000	1940000	561000	1090000	1700000	675000	673000	701000	--	--
mws0044	303	125	304	C15H12O7	[M-H]-	Dihydroquercetin(Taxifolin)	Flavonoids	Flavanonols	480-18-2	1	3140000	919000	739000	880000	610000	721000	929000	940000	814000	1010000	1290000	1380000	1770000	1140000	1260000	1270000	1020000	1090000	1030000	C01617	ko00941,ko01100,ko01110
pmp000579	463	301	462	C22H22O11	[M+H]+	Diosmetin-7-O-galactoside*	Flavonoids	Flavanones	-	1	1580000	1190000	1700000	777000	628000	1300000	792000	531000	541000	374000	147000	145000	293000	325000	147000	325000	541000	494000	545000	--	--
Hmmp004965	463	301	462	C22H22O11	[M+H]+	Diosmetin-7-O-glucoside*	Flavonoids	Flavanones	20126-59-4	1	1720000	1120000	1790000	858000	733000	1300000	903000	520000	520000	409000	158000	166000	263000	313000	143000	519000	603000	534000	587000	--	--
Lmmp007480	257	137	256	C15H12O4	[M+H]+	2,4,4'-trihydroxychalcone	Flavonoids	Chalcones	-	1	828000	602000	1200000	549000	459000	312000	311000	335000	135000	177000	109000	118000	88500	171000	94800	208000	265000	264000	299000	--	--
Xmsn002700	465	303	466	C21H22O12	[M-H]-	Taxifolin-3'-O-glucoside	Flavonoids	Flavanonols	31106-05-5	3	318000	218000	108000	186000	63800	152000	197000	119000	181000	125000	62800	56800	61100	67800	38800	95500	131000	74500	113000	--	--
MWSHY0181	433	313	432	C21H20O10	[M+H]+	Apigenin-8-C-Glucoside (Vitexin)	Flavonoids	Flavonoid carbonoside	3681-93-4	2	184000	11800	28100	55500	41000	28600	20400	14900	47300	19200	83000	130000	104000	117000	126000	60500	73100	58500	52300	C01460	ko00941,ko00944
pme1201	273	167	274	C15H14O5	[M-H]-	Phloretin	Flavonoids	Chalcones	60-82-2	1	1050000	389000	126000	294000	77800	171000	82600	74600	98100	111000	807000	948000	732000	358000	966000	379000	357000	329000	368000	C00774	ko00941,ko01110
pme2954	303	137	302	C15H10O7	[M+H]+	Quercetin	Flavonoids	Flavonols	117-39-5	1	667000	263000	200000	240000	92700	169000	227000	193000	245000	168000	212000	337000	295000	361000	365000	355000	208000	247000	212000	C00389	ko00941,ko00944,ko01100,ko01110
Lmmn004912	315	271	316	C16H12O7	[M-H]-	3-O-Methylquercetin	Flavonoids	Flavonols	1486-70-0	1	18800000	5860000	4580000	3930000	3640000	5100000	6220000	3160000	4130000	3780000	7070000	13300000	12500000	7860000	4140000	10700000	6220000	6050000	6510000	C04443	ko00944
pmp000003	317	302	316	C16H12O7	[M+H]+	Nepetin (5,7,3',4'-Tetrahydroxy-6-methoxyflavone)	Flavonoids	Flavones	520-11-6	1	57600000	18100000	12600000	13100000	11800000	14700000	19200000	9440000	12900000	10100000	22400000	43500000	36200000	25600000	14500000	33300000	20300000	18400000	18900000	--	--
HJAP006	509	347	508	C23H24O13	[M+H]+	Syringetin-7-O-glucoside	Flavonoids	Flavonols	-	1	2740000	534000	570000	405000	506000	292000	695000	272000	302000	245000	1210000	2450000	2230000	1050000	728000	2550000	862000	874000	999000	--	--
MWS20148	433	271	432	C21H20O10	[M+H]+	Apigenin-3'-O-glucoside*	Flavonoids	Flavones	-	2	397000	139000	152000	59000	77900	101000	116000	105000	53000	72500	206000	231000	286000	121000	167000	299000	125000	133000	140000	--	--
Hmgp003086	639	331	638	C29H34O16	[M+H]+	Tricin-7-O-rutinoside	Flavonoids	Flavones	-	3	261000	9	9	9	46800	84000	7400	46500	6910	38400	68900	400000	191000	92700	167000	65300	79700	86800	94700	--	--
MWSHY0064	625	317	624	C28H32O16	[M+H]+	Isorhamnetin-3-O-neohesperidoside	Flavonoids	Flavonols	55033-90-4	2	939000	219000	157000	208000	237000	265000	196000	173000	245000	172000	466000	462000	399000	365000	217000	526000	342000	289000	308000	--	--
MWSHY0135	625	317	624	C28H32O16	[M+H]+	Isorhamnetin-3-O-rutinoside (Narcissin)	Flavonoids	Flavonols	604-80-8	3	963000	369000	261000	146000	332000	270000	242000	213000	224000	216000	431000	379000	437000	523000	224000	586000	321000	298000	344000	--	--
mws2220	457	169	458	C22H18O11	[M-H]-	Gallocatechin 3-O-gallate	Flavonoids	Flavanols	5127-64-0	2	65300	15300	23700	17200	16700	15900	6340	9550	5060	13200	39700	24700	25500	15600	28100	20700	22500	27700	15100	--	--
pmb0566	581	383	580	C26H28O15	[M+H]+	Luteolin-7-O-glucoside-5-O-arabinoside	Flavonoids	Flavones	-	2	72700	29600	34600	38400	26700	29800	26000	21100	23100	22900	16600	19000	13400	30800	13800	19400	22100	24000	26600	--	--
Zmjp004875	347	315	346	C17H14O8	[M+H]+	5,6,3',4'-Tetrahydroxy-3,7-dimethoxyflavone	Flavonoids	Flavones	-	3	115000	27800	75100	72200	38700	44700	49600	23000	51400	92200	3910	6150	2250	13100	11800	21800	39200	45700	30200	--	--
Lmjn007168	329	271	330	C17H14O7	[M-H]-	Quercetin-3,3'-dimethyl ether	Flavonoids	Flavonols	4382-17-6	1	283000	233000	46300	194000	80300	99000	284000	68100	115000	120000	52600	77600	104000	126000	22100	18600	91900	99800	91600	--	--
mws2118	435	167	436	C21H24O10	[M-H]-	Phloretin-2'-O-glucoside (Phlorizin)	Flavonoids	Chalcones	60-81-1	2	709000	207000	126000	205000	137000	168000	85100	114000	47800	125000	569000	204000	434000	196000	433000	167000	234000	242000	233000	C01604	ko00941,ko01110
MWSHY0098	307	139	306	C15H14O7	[M+H]+	Epigallocatechin	Flavonoids	Flavanols	970-74-1	2	3410000	2120000	1050000	852000	706000	935000	334000	830000	535000	859000	1590000	1160000	2360000	1430000	1470000	1260000	1050000	1210000	1160000	C12136	ko00941,ko01110
HJN041	451	289	452	C21H24O11	[M-H]-	Epicatechin glucoside	Flavonoids	Flavanols	-	1	9260000	6100000	4410000	2520000	2050000	1650000	2670000	2600000	2310000	3270000	4300000	5180000	7130000	5950000	5030000	3590000	2780000	2880000	3590000	--	--
pme0460	291	139	290	C15H14O6	[M+H]+	Epicatechin	Flavonoids	Flavanols	490-46-0	1	912000	367000	323000	195000	86700	273000	89500	158000	107000	299000	322000	226000	438000	390000	323000	263000	298000	288000	326000	C09727	ko00941,ko01100,ko01110
MWSHY0167	291	139	290	C15H14O6	[M+H]+	Catechin	Flavonoids	Flavanols	154-23-4	1	5470000	2130000	1660000	1390000	1090000	1410000	1220000	1410000	1030000	1540000	1730000	1530000	2750000	1830000	2330000	1970000	1980000	1560000	1930000	C06562	ko00941,ko01110
Lmfn004093	435	315	436	C21H24O10	[M-H]-	Phloretin-4'-O-glucoside (Trilobatin)	Flavonoids	Chalcones	4192-90-9	1	10600000	2350000	1230000	6080000	1060000	2470000	882000	1040000	2270000	1220000	8700000	3570000	8740000	4050000	4410000	3440000	3350000	3860000	3380000	--	--
Zmhp004065	345	330	344	C18H16O7	[M+H]+	7,8-Dihydroxy-5,6,4'-trimethoxyflavone	Flavonoids	Flavones	-	3	1430000	477000	259000	88400	214000	113000	557000	203000	89200	56300	870000	1720000	2360000	288000	385000	277000	452000	508000	472000	--	--
mws1434	431	311	432	C21H20O10	[M-H]-	Apigenin-6-C-glucoside (Isovitexin)	Flavonoids	Flavonoid carbonoside	38953-85-4	3	163000	17000	18900	90300	49800	39900	27700	33900	48000	14800	47600	110000	114000	122000	102000	50900	48900	55400	58800	C01714	ko00944
mws1299	449	299	448	C21H20O11	[M+H]+	Luteolin-8-C-glucoside (Orientin)	Flavonoids	Flavonoid carbonoside	28608-75-5	3	78900	8760	16800	31800	17200	6040	15300	5590	14700	6310	38800	73900	76300	45400	10100	3540	25400	23400	30200	C10114	--
mws1179	433	271	434	C21H22O10	[M-H]-	Naringenin-7-O-glucoside (Prunin)	Flavonoids	Flavanones	529-55-5	2	787000	114000	178000	110000	140000	162000	92700	118000	75300	78800	221000	253000	458000	166000	166000	323000	250000	260000	276000	C09099	ko00941
Hmcp002399	509	347	508	C23H24O13	[M+H]+	Limocitrin-3-O-glucoside	Flavonoids	Flavonols	-	1	1800000	435000	400000	96400	393000	351000	518000	152000	125000	135000	873000	1000000	1580000	630000	428000	1410000	545000	597000	657000	--	--
mws1094	287	259	288	C15H12O6	[M-H]-	Aromadendrin (Dihydrokaempferol)	Flavonoids	Flavanonols	480-20-6	1	1240000	213000	273000	267000	297000	317000	430000	198000	178000	227000	457000	717000	876000	200000	799000	859000	384000	440000	420000	C00974	ko00941,ko01100,ko01110
pmp001127	301	286	300	C16H12O6	[M+H]+	Chrysoeriol	Flavonoids	Flavones	491-71-4	3	13900000	1500000	1500000	1250000	4090000	6830000	3450000	4650000	2830000	3270000	4820000	10000000	16000000	2260000	7080000	8070000	4620000	4450000	4820000	C04293	ko00944
MWSHY0113	465	303	464	C21H20O12	[M+H]+	Quercetin-3-O-galactoside (Hyperin)	Flavonoids	Flavonols	482-36-0	1	2210000	1120000	332000	370000	497000	215000	779000	484000	564000	449000	1140000	1040000	1020000	795000	722000	971000	692000	792000	722000	C10073	--
HJN086	449	287	450	C21H22O11	[M-H]-	Eriodictyol-3'-O-glucoside	Flavonoids	Flavanones	-	2	231000	93400	105000	104000	19200	112000	30900	28700	12700	22100	79100	68400	218000	134000	67000	93600	65100	88700	77300	--	--
HJN087	433	271	434	C21H22O10	[M-H]-	Naringenin-4'-O-glucoside	Flavonoids	Flavanones	-	2	212000	96900	140000	110000	45400	72900	33300	40700	25400	66100	97300	52100	154000	67000	50100	98900	86300	66300	59100	--	--
Hmqn002858	435	153	436	C20H20O11	[M-H]-	Taxifolin-3-O-D-xyloside	Flavonoids	Flavanonols	-	3	495000	131000	144000	132000	318000	234000	111000	100000	154000	120000	266000	122000	203000	148000	98000	215000	160000	164000	171000	--	--
Hmqn003268	303	151	304	C15H12O7	[M-H]-	5,7,3',4',5'-Pentahydroxydihydroflavone	Flavonoids	Flavanones	-	1	915000	201000	351000	513000	189000	107000	212000	169000	72500	179000	259000	352000	274000	559000	1140000	597000	271000	282000	361000	--	--
Hmxp006108	329	314	328	C18H16O6	[M+H]+	3-Hydroxy-5,7,8-trimethoxyflavone	Flavonoids	Flavones	103393-10-8	3	979000	158000	201000	178000	278000	483000	289000	362000	371000	160000	184000	403000	426000	296000	244000	1190000	338000	318000	322000	--	--
Lmgp004217	609	445	608	C28H32O15	[M+H]+	Diosmetin-8-C-(2''-O-rhamnosyl)glucoside	Flavonoids	Flavonoid carbonoside	98891-92-0	3	30500	10900	10800	8600	9670	14400	10800	9160	9	6510	9	9	5820	10700	9620	11800	9120	12300	9120	--	--
Lmjp002721	375	345	374	C20H22O7	[M+H]+	5,7,3',4',5'-Pentamethoxyflavanone	Flavonoids	Flavanones	-	3	50100	41800	43000	13400	4010	9	25800	8390	2950	5200	17200	25000	34400	25900	15200	9	20300	11000	18700	--	--
Lmjp002867	595	287	594	C27H30O15	[M+H]+	Kaempferol-3-O-neohesperidoside*	Flavonoids	Flavonols	32602-81-6	1	2800000	1170000	791000	534000	729000	759000	775000	569000	381000	663000	774000	685000	1040000	933000	2350000	1320000	915000	918000	969000	--	--
Jmgn005927	287	125	288	C15H12O6	[M-H]-	2-hydroxynaringenin	Flavonoids	Flavanones	-	2	2300000	469000	635000	578000	600000	642000	813000	480000	305000	433000	892000	1300000	1570000	454000	1370000	1640000	756000	802000	743000	--	--
Lmmp002334	773	303	772	C33H40O21	[M+H]+	Quercetin-3-O-rutinoside-7-O-glucoside	Flavonoids	Flavonols	-	3	77700	83500	51200	31500	9690	28100	13000	26100	27100	16200	14700	10600	15100	11700	14000	12300	31800	19800	26100	--	--
Lmsp002982	773	303	772	C33H40O21	[M+H]+	Quercetin-3-O-sophoroside-7-O-rhamnoside	Flavonoids	Flavonols	-	3	79900	68800	34100	26500	11300	37000	11900	24800	27800	21100	13700	13000	8480	18200	13600	14000	24700	29700	25500	--	--
mws0856	463.09	301	464.095	C21H20O12	[M-H]-	Quercetin-4'-O-glucoside (Spiraeoside)	Flavonoids	Flavonols	20229-56-5	2	1016800	435260	127770	246520	253290	344100	360000	257710	239750	157330	495620	559900	544480	408480	195800	387940	331090	342550	343160	--	--
mws1329	463.09	300.7	464.095	C21H20O12	[M-H]-	Quercetin-7-O-glucoside	Flavonoids	Flavonols	491-50-9	1	693090	311600	103750	160290	159950	137720	260080	179840	153470	114390	382710	359960	316930	308430	192100	325660	232020	235060	226010	C12639	--
mws0066	315.05	151	316.058	C16H12O7	[M-H]-	Isorhamnetin	Flavonoids	Flavonols	480-19-3	1	57578	19749	18018	10170	14654	20930	20480	12087	22050	9658.6	21487	32745	41830	32154	14065	38019	14836	24189	18553	C10084	--
mws1002	345.06	330	346.069	C17H14O8	[M-H]-	Syringetin	Flavonoids	Flavonols	4423-37-4	1	8729600	2032800	1657800	728020	885510	1244300	2226300	802100	1628600	625180	3246700	7050200	7835000	5974600	1901700	6227800	2789400	2822800	3117400	C11620	ko00944
pme0088	285.04	151	286.048	C15H10O6	[M-H]-	Luteolin (5,7,3',4'-Tetrahydroxyflavone)	Flavonoids	Flavones	491-70-3	1	130621	48610	41484	42761	27496	27496	36787	37856	42399	26243	36302	75040	54395	35888	27959	67137	40394	45353	44874	C01514	ko00941,ko00944,ko01100,ko01110
MWSHY0137	273.08	153.02	272.068	C15H12O5	[M+H]+	Naringenin (5,7,4'-Trihydroxyflavanone)	Flavonoids	Flavanones	480-41-1	1	2836540	644360	696300	608990	665680	492460	614090	469530	396470	348090	1025400	2039700	2544400	744320	947970	2437600	950210	954110	932220	C00509	ko00941,ko00943,ko01100,ko01110
Lmyp003599	601.12	287.06	600.112	C28H24O15	[M+H]+	Kaempferol-3-O-(6''-galloyl)glucoside	Flavonoids	Flavonols	56317-05-6	3	141313	14277	48684	26978	52837	43387	31354	9371.4	6830.5	15936	93434	46439	81008	71752	55948	106130	34058	54743	52512	--	--
Zmjp009119	375.11	345.06	374.1	C19H18O8	[M+H]+	5,4'-Dihydroxy-3,6,7,3'-tetramethoxyflavone	Flavonoids	Flavones	130252-52-7	1	1195760	464110	241850	170050	150840	91234	285770	49164	9	64392	1385400	610790	820300	454660	1929300	116080	393020	406190	396550	--	--
Zmpn004068	567.17	273.08	568.179	C26H32O14	[M-H]-	Phloretin-2'-O-(6''-O-xylosyl)glucoside	Flavonoids	Chalcones	-	2	454010	71509	8946.7	148580	28770	21118	9446.5	20532	16310	33740	369690	187830	154380	132320	668310	135950	113330	160280	180400	--	--
Lmtn002796	449.1	287.05	450.116	C21H22O11	[M-H]-	Aromadendrin-7-O-glucoside	Flavonoids	Flavanonols	28189-90-4	2	5688800	1871800	2143900	2169400	1445400	1677700	1596700	1427700	896280	2044900	1566500	1568400	1763600	2207000	3321100	2441500	1814500	1903100	1971200	--	--
Lmsn006905	611.18	273.08	612.184	C31H32O13	[M-H]-	Phloretin-4'-O-(6''-Feruloyl)glucoside	Flavonoids	Chalcones	-	2	211638	103560	73597	83542	82443	33968	38924	41658	24762	40445	90240	82704	143470	35713	182170	83705	71710	69878	70050	--	--
pmb3002	607.17	299	608.174	C28H32O15	[M-H]-	Chrysoeriol-7-O-rutinoside	Flavonoids	Flavones	-	3	244254	140590	96142	81452	58288	107850	61262	105840	147420	77520	34236	44570	47500	78272	60597	83825	92435	81125	70694	--	--
Zmhn003257	299.06	284.04	300.063	C16H12O6	[M-H]-	5,7,2'-Trhiyroxy-8-methoxyflavone	Flavonoids	Flavones	-	1	924900	458380	517350	442300	484300	443710	693390	396280	539290	223060	102020	207730	223480	276810	100690	226460	314090	319550	291260	--	--
MWSHY0009	301.07	286.05	300.063	C16H12O6	[M+H]+	Diosmetin (5,7,3'-Trihydroxy-4'-methoxyflavone)	Flavonoids	Flavanones	520-34-3	1	730580	332830	418710	344230	359900	309040	564820	285260	480000	135620	71890	179140	171290	233910	84605	169650	254840	230780	244960	C10038	--
Lmjp004941	301.07	286.05	300.063	C16H12O6	[M+H]+	Rhamnocitrin (7-Methylkaempferol)	Flavonoids	Flavonols	569-92-6	1	792140	385400	420370	327950	375860	351480	523210	319840	511220	170410	81036	157890	152900	268190	81028	275080	278120	251180	262840	C17059	--
MWSHY0069	301.07	286.05	300.063	C16H12O6	[M+H]+	Hispidulin (5,7,4'-Trihydroxy-6-methoxyflavone)	Flavonoids	Flavones	1447-88-7	1	696000	385920	402690	358800	380650	312060	540430	309510	522950	170300	82494	125690	197620	281340	87515	200930	214700	226180	255120	C10058	--
Lmgp005868	639.17	301.07	638.164	C32H30O14	[M+H]+	Chrysoeriol-7-O-(6''-feruloyl)glucoside	Flavonoids	Flavones	-	2	350350	207960	391630	122120	244570	176540	266290	196710	291620	97169	24683	21529	33352	47113	34772	70894	118080	109740	122530	--	--
pmb3041	521.09	329.2	522.101	C23H22O14	[M-H]-	Tricin-7-O-saccharic acid	Flavonoids	Flavones	-	3	635610	354150	397130	213470	233600	277090	427960	355980	295830	253470	55642	110280	131910	106410	64887	131040	212430	209070	214110	--	--
pmp000127	625.18	607.2	624.169	C28H32O16	[M+H]+	Chrysoeriol-6,8-di-C-glucoside	Flavonoids	Flavonoid carbonoside	-	3	148036	94632	85363	27904	77928	45805	91213	100760	48113	75009	14717	12884	21097	63259	25919	85836	44270	58478	45288	--	--
mws0064	287.06	135	288.063	C15H12O6	[M-H]-	Eriodictyol (5,7,3',4'-Tetrahydroxyflavanone)	Flavonoids	Flavanones	552-58-9	1	757520	310190	338510	211530	74695	425380	57789	39337	24729	65441	303300	584080	885710	187510	135570	495080	245180	252750	259590	C05631	ko00941,ko01100,ko01110
Zmpn002440	287.06	135.05	288.063	C15H12O6	[M-H]-	3,4,2',4',6'-Pentahydroxychalcone	Flavonoids	Chalcones	14917-41-0	2	762870	289470	343270	188960	59611	388650	62820	34374	20053	61402	292610	574870	881770	164440	110040	432210	260470	251160	251240	C15525	ko00941,ko01100
MWS20147	449.11	287.06	448.101	C21H20O11	[M+H]+	Luteolin-3'-O-glucoside	Flavonoids	Flavones	5154-41-6	2	591430	169300	228710	210590	64549	138730	102020	59552	93010	32817	142460	144260	324790	134200	96273	247970	159510	175100	256820	--	--
MWSHY0049	303.09	177.05	302.079	C16H14O6	[M+H]+	Hesperetin	Flavonoids	Flavanones	520-33-2	3	50783.9	24670	22846	29346	13762	15810	7587.5	5405	15266	8388.3	18106	28293	57222	16988	18438	34798	22077	20202	8504.9	C01709	ko00941
mws1068	285.04	151	286.048	C15H10O6	[M-H]-	Kaempferol (3,5,7,4'-Tetrahydroxyflavone)	Flavonoids	Flavonols	520-18-3	3	46447	12392	11338	9145.9	9	10550	13462	10236	24748	10538	8504.2	27167	21673	16315	34038	23916	12933	13028	20486	C05903	ko00941,ko00944,ko01100,ko01110
MWSHY0046	465.1	303.05	464.095	C21H20O12	[M+H]+	Quercetin-3-O-glucoside (Isoquercitrin)	Flavonoids	Flavonols	482-35-9	1	2028370	1206600	276360	318280	320980	465960	793790	446460	557090	275770	1425000	1026300	992790	1050700	582130	1095300	774210	657040	597120	C05623	ko00944,ko01100,ko01110
pmp000964	287.06	153.01	286.048	C15H10O6	[M+H]+	Aureusidin	Flavonoids	Aurones	38216-54-5	3	43219.6	13726	14599	11705	9618.4	10884	16492	12422	10255	4972.1	11350	26866	22837	14365	10073	19400	20323	9423.6	13473	C08576	--
MWSHY0198	343.12	299.09	342.11	C19H18O6	[M+H]+	3',4',5,7-Tetramethoxyflavone; Luteolin Tetramethyl Ether	Flavonoids	Flavones	855-97-0	2	199462	72868	69455	20740	66258	31750	100860	49526	72366	17761	79301	230670	189640	98470	30120	92172	66191	70960	62311	--	--
Lmcp007240	343.12	313.08	342.11	C19H18O6	[M+H]+	5,6,7,4'-Tetramethoxyflavone*	Flavonoids	Flavones	1168-42-9	3	67149	26195	23347	5922	20771	10493	36149	13939	21926	5069.3	29029	67115	60492	28607	11314	28077	20302	22392	24455	C14472	--
Zmhp003514	301.07	286.05	300.063	C16H12O6	[M+H]+	6,7,8-Tetrahydroxy-5-methoxyflavone	Flavonoids	Flavones	-	3	14256900	1451400	1588200	1284900	4187200	7166000	3666500	4762800	2703400	3485400	5058000	10512000	16777000	2488600	8147000	8461500	4652100	4789800	4815000	--	--
mws1608	447.09	357.1	448.101	C21H20O11	[M-H]-	Luteolin-6-C-glucoside (Isoorientin)	Flavonoids	Flavonoid carbonoside	4261-42-1	2	65643	11670	4843.3	42586	17701	14315	10194	5842.5	10012	6355	27029	73414	60796	30545	15197	4227	19299	20553	25791	C01821	--
Lmsn002815	593.15	285.04	594.158	C27H30O15	[M-H]-	Kaempferol-3-O-rutinoside(Nicotiflorin)*	Flavonoids	Flavonols	17650-84-9	1	392660	202560	191980	126610	124040	111340	152190	95665	69322	89853	106540	141560	110010	163710	237470	199350	127070	113770	151820	C21833	ko00944,ko01110
mws1397	441.08	169	442.09	C22H18O10	[M-H]-	Epicatechin gallate*	Flavonoids	Flavanols	1257-08-5	1	88263000	35546000	41350000	34719000	21612000	33770000	16748000	13433000	11644000	26881000	43195000	28657000	50343000	18466000	32342000	22483000	28855000	31180000	28228000	--	--
mws0355	441.08	169.02	442.09	C22H18O10	[M-H]-	Catechin gallate*	Flavonoids	Flavanols	130405-40-2	1	86631000	34506000	40593000	32386000	22728000	33430000	14082000	13726000	10290000	27377000	44733000	27892000	46413000	18452000	32219000	21758000	27346000	30430000	28855000	--	--
mws0043	403.14	373.1	402.131	C21H22O8	[M+H]+	5,6,7,8,3',4'-Hexamethoxyflavone	Flavonoids	Flavones	478-01-3	1	25674.8	10279	3462.8	7258	5020.8	25595	20404	6307.3	9277.3	4536.4	8609.1	7603.9	4730.9	8873.1	7955.2	6202.3	10683	7688.2	7303.6	C10112	--
mws1361	449	151	450	C21H22O11	[M-H]-	Taxifolin-3-O-rhamnoside (Astilbin)	Flavonoids	Flavanonols	29838-67-3	2	1450000	28600	41500	46200	60900	87800	83300	9	9	9	29400	51400	78700	60200	35300	65500	557000	441000	452000	C17449	--
Lmsp003729	627.16	319.05	626.148	C27H30O17	[M+H]+	Myricetin-3-O-rutinoside	Flavonoids	Flavonols	-	3	136069	102120	39682	37611	23395	19131	35686	24829	37465	40774	32377	43057	32058	68282	60567	62862	46735	54376	34958	--	--
Zmcp002666	627.14	303.05	626.148	C27H30O17	[M+H]+	Quercetin-3,7-Di-O-glucoside	Flavonoids	Flavonols	-	3	75897	87914	50239	34892	34497	25943	15863	17205	37738	48224	21932	19572	19164	34338	37551	30522	19712	34182	22003	--	--
Lmsn006753	581.17	273.08	582.174	C30H30O12	[M-H]-	Phloretin-4'-O-(6''-p-Coumaroyl)glucoside	Flavonoids	Chalcones	-	2	199338	220280	129220	131700	64234	50072	53087	27015	18352	33203	64488	34365	93188	24729	142320	42803	65077	61425	72836	--	--
Hmcp001636	509.13	347.07	508.121	C23H24O13	[M+H]+	Limocitrin-7-O-glucoside	Flavonoids	Flavonols	-	1	10796800	5602600	5513500	4972500	2864100	3156500	4358100	4114300	5154000	4521400	1117100	974380	2127100	6545800	1412700	6993100	3984400	3526000	3286400	--	--
mws1659	269	225	270	C15H10O5	[M-H]-	Emodin	Quinones	Anthraquinone	518-82-1	1	4260000	2460000	2030000	1350000	1010000	819000	1930000	928000	1650000	926000	1860000	1790000	1630000	1720000	1720000	2240000	1370000	1420000	1470000	C10343	--
pmn001337	431	269	432	C21H20O10	[M-H]-	Emodin-8-O-glucoside	Quinones	Anthraquinone	-	1	2720000	1780000	1210000	865000	643000	853000	919000	585000	694000	735000	1520000	1220000	1400000	982000	890000	913000	877000	916000	930000	C10345	--
pmn001338	445	283	446	C21H18O11	[M-H]-	Rhein-8-O-glucoside	Quinones	Anthraquinone	34298-86-7	2	76400	37100	38600	10500	50300	23400	35600	63900	51200	28900	20600	20600	13700	4600	22200	4480	25000	28700	22600	--	--
pmn001340	473	311	474	C23H22O11	[M-H]-	Emodin-8-O-(6''-O-acetyl)glucoside	Quinones	Anthraquinone	-	2	193000	92800	80700	57400	25700	22300	13700	23000	18400	16900	145000	115000	149000	82500	109000	66100	75800	65200	51600	--	--
pmn001352	393	231	394	C19H22O9	[M-H]-	6-Hydroxyrumicin-8-O-D-glucoside	Quinones	Anthraquinone	-	2	774000	265000	175000	159000	226000	174000	228000	161000	133000	174000	341000	265000	425000	316000	331000	296000	291000	247000	236000	--	--
Zmdn005541	431	269	432	C21H20O10	[M-H]-	Emodin-6-O-glucoside	Quinones	Anthraquinone	-	1	1790000	1120000	761000	556000	439000	544000	485000	355000	506000	488000	1020000	749000	970000	610000	585000	629000	606000	615000	567000	--	--
Zmdn007764	269	225	270	C15H10O5	[M-H]-	isoemodin	Quinones	Anthraquinone	-	2	4670000	2680000	2240000	1470000	1140000	872000	2090000	1040000	1690000	1030000	1950000	1930000	1900000	1840000	1850000	2390000	1540000	1540000	1580000	--	--
Zmhn003269	299	255	300	C15H8O7	[M-H]-	6-Hydroxyrhein	Quinones	Anthraquinone	-	2	3380000	347000	328000	289000	948000	1710000	919000	1150000	435000	759000	1120000	2820000	4230000	595000	1840000	2130000	1120000	1130000	1130000	--	--
Zmsp001834	169	65	168	C8H8O4	[M+H]+	2,6-Dimethoxy-1,4-benzoquinone	Quinones	Quinones	530-55-2	1	492000	245000	148000	182000	195000	252000	166000	206000	120000	180000	308000	223000	243000	217000	148000	229000	207000	132000	153000	C10331	--
mws0836	577	425	578	C30H26O12	[M-H]-	Procyanidin B1	Tannins	Proanthocyanidins	20315-25-7	1	50800000	18400000	19200000	18600000	13400000	19000000	16800000	16200000	11000000	21400000	21000000	12000000	19400000	20200000	15500000	17100000	15900000	17100000	17800000	--	--
MWSHY0171	579	409	578	C30H26O12	[M+H]+	Procyanidin B2	Tannins	Proanthocyanidins	29106-49-8	1	42400000	19100000	17200000	13400000	10000000	13700000	8810000	16000000	8780000	13800000	15700000	9040000	21200000	14000000	18600000	17800000	14300000	13100000	15000000	C17639	--
pme0436	577	407	578	C30H26O12	[M-H]-	Procyanidin B3	Tannins	Proanthocyanidins	23567-23-9	1	61700000	22000000	31200000	24200000	15200000	19200000	18500000	18500000	12700000	24800000	21300000	15400000	25000000	27000000	20300000	22600000	20600000	20300000	20700000	--	--
pme2246	301	185	302	C14H6O8	[M-H]-	Ellagic acid	Tannins	Tannin	476-66-4	3	131000	10200	27500	9	32400	17800	10200	12900	9	10200	46600	83100	46500	48200	169000	127000	38200	46500	46100	C10788	--
pmn001646	865	577	866	C45H38O18	[M-H]-	Procyanidin C1	Tannins	Proanthocyanidins	37064-30-5	1	6970000	1910000	3590000	2620000	1770000	2290000	2710000	2390000	1940000	2650000	2960000	2340000	2820000	3460000	3340000	3430000	2140000	2310000	2520000	C17624	--
pmn001647	865	713	866	C45H38O18	[M-H]-	Procyanidin C2	Tannins	Proanthocyanidins	37064-31-6	1	5370000	1550000	2050000	1740000	1120000	1970000	1490000	1750000	1340000	1570000	2360000	1620000	2060000	2770000	2540000	2410000	1590000	1830000	1960000	--	--
pmn001667	577	407	578	C30H26O12	[M-H]-	Procyanidin B4	Tannins	Proanthocyanidins	29106-51-2	1	30600000	14200000	12100000	9380000	8500000	10800000	9660000	9120000	7310000	12100000	9590000	8600000	13100000	9680000	10600000	9340000	10100000	10600000	9860000	C10238	--
Cmpp003619	193	105	192	C10H8O4	[M+H]+	6,7-Dihydroxy-4-methylcoumarin	Lignans and Coumarins	Coumarins	529-84-0	3	240000	54200	51600	41000	59600	60600	48300	144000	131000	175000	155000	66700	218000	153000	64700	80200	112000	45400	83000	--	--
Cmsn002371	491	327	492	C25H32O10	[M-H]-	Isolariciresinol-9-O-xyloside	Lignans and Coumarins	Lignans	-	3	174000	17900	40900	32200	65700	37400	111000	38300	18400	23300	62300	82200	85700	62800	23000	14400	47600	61500	64900	--	--
HJN054	493	361	494	C25H34O10	[M-H]-	Secoisolariciresinol-9'-O-xyloside	Lignans and Coumarins	Lignans	-	2	123000	25400	86300	31500	69300	72700	50500	84500	34800	97400	26900	40400	39400	61500	12700	32100	45300	30300	47700	--	--
HJN083	521	359	522	C26H34O11	[M-H]-	Lariciresinol-4'-O-glucoside	Lignans and Coumarins	Lignans	143663-00-7	2	378000	78200	222000	48100	125000	193000	193000	102000	119000	125000	52700	173000	187000	135000	43300	230000	144000	87200	147000	--	--
Hmcp002123	193	178	192	C10H8O4	[M+H]+	Isoscopoletin (6-Hydroxy-7-Methoxycoumarin)	Lignans and Coumarins	Coumarins	776-86-3	3	83700	9940	5750	6330	30600	18300	13000	30500	22500	15600	11600	174000	118000	8770	12700	9430	26400	26100	31100	C18079	--
Hmlp003129	359	137	358	C20H22O6	[M+H]+	Matairesinol	Lignans and Coumarins	Lignans	580-72-3	2	149000	24500	39700	43400	37600	25200	87900	45000	104000	35200	99900	103000	61600	76000	26000	85300	49000	50000	49800	C10682	ko00998,ko01100,ko01110
Lmbn001181	531	531	532	C22H28O15	[M-H]-	Fraxetin-7,8-di-O-glucoside	Lignans and Coumarins	Coumarins	-	3	438000	42000	70100	29200	37200	36600	160000	56600	58100	41300	438000	265000	429000	230000	511000	120000	147000	126000	165000	--	--
Lmbp003825	325	163	324	C15H16O8	[M+H]+	Skimmin (7-Hydroxycoumarin-7-O-glucoside)	Lignans and Coumarins	Coumarins	93-39-0	3	112000	40800	47200	18100	46900	76700	71600	18300	36200	17600	30500	42300	45400	40800	9	65300	47800	39200	25500	--	--
Lmdn004267	357	151	358	C20H22O6	[M-H]-	Epipinoresinol*	Lignans and Coumarins	Lignans	24404-50-0	2	542000	94000	50100	73900	70500	55300	85700	91500	63600	57700	246000	553000	723000	130000	105000	148000	192000	166000	183000	--	--
Lmgp003270	369	177	368	C16H16O10	[M+H]+	Scopoletin-7-O-glucuronide	Lignans and Coumarins	Coumarins	132752-65-9	3	182000	9190	56100	42000	96700	37200	99800	62500	311000	53500	9	9	9	52800	86900	111000	73700	53500	55000	--	--
Lmmn002260	551	389	552	C27H36O12	[M-H]-	5'-Methoxyisolariciresinol-9'-O-glucoside	Lignans and Coumarins	Lignans	-	2	1270000	474000	134000	389000	158000	247000	401000	286000	378000	205000	364000	539000	609000	480000	424000	824000	434000	410000	423000	--	--
Lmmn002274	521	359	522	C26H34O11	[M-H]-	Isolariciresinol-9'-O-glucoside	Lignans and Coumarins	Lignans	63358-12-3	1	3660000	2000000	574000	1210000	669000	681000	1050000	1040000	761000	567000	1260000	2010000	1650000	1370000	1290000	1440000	1190000	1200000	1270000	--	--
Lmtn003096	523	361	524	C26H36O11	[M-H]-	Secoisolariciresinol 4-O-glucoside	Lignans and Coumarins	Lignans	-	1	628000	161000	186000	479000	80300	117000	197000	141000	113000	227000	179000	247000	259000	262000	234000	282000	215000	201000	211000	--	--
Lmyn003971	521	359	522	C26H34O11	[M-H]-	Dihydrodehydrodiconiferyl alcohol-4-O-β-D-glucopyranoside	Lignans and Coumarins	Lignans	-	1	3740000	2010000	555000	1240000	624000	656000	1060000	1010000	834000	577000	1170000	1970000	1660000	1330000	1300000	1430000	1210000	1190000	1340000	--	--
mws0096	355	340	356	C20H20O6	[M-H]-	Piperitol	Lignans and Coumarins	Lignans	52151-92-5	3	748000	183000	139000	65100	239000	110000	319000	135000	279000	61800	362000	586000	555000	464000	219000	468000	241000	254000	253000	C21954	ko01110
mws0097	357	151	358	C20H22O6	[M-H]-	Pinoresinol*	Lignans and Coumarins	Lignans	487-36-5	2	525000	83700	53300	85000	66800	57300	88000	90500	61300	61200	230000	564000	717000	122000	92100	146000	175000	158000	191000	C05366	ko00998,ko01100,ko01110
MWS20152	417	402	418	C22H26O8	[M-H]-	Syringaresinol	Lignans and Coumarins	Lignans	21453-71-4	1	324000	118000	82900	132000	95400	86300	114000	81900	65300	91900	114000	171000	154000	159000	84600	118000	103000	119000	102000	C10889	--
pmn001375	535	373	536	C26H32O12	[M-H]-	1-Hydroxypinoresinol-1-O-Glucoside	Lignans and Coumarins	Lignans	81495-71-8	2	240000	11200	36400	15300	25300	63700	40400	39100	40800	19000	145000	108000	45000	334000	137000	290000	79900	92000	67900	--	--
pmn001643	505	359	506	C26H34O10	[M-H]-	Isolariciresinol-9'-O-rhamnoside (Aviculin)	Lignans and Coumarins	Lignans	156765-33-2	2	776000	521000	240000	357000	534000	583000	433000	603000	390000	537000	11700	44900	100000	51300	9	9260	269000	269000	238000	--	--
Zmgp003492	373	105	372	C20H20O7	[M+H]+	8-Hydroxy-α-conidendrin	Lignans and Coumarins	Lignans	-	1	249000	65300	17900	38300	119000	63300	92200	104000	107000	71500	76500	75300	94300	85200	65300	113000	84300	78200	86800	--	--
Zmln002252	223	149	224	C10H8O6	[M-H]-	Sideretin (5,7,8-Trihydroxy-6-methoxycoumarin)	Lignans and Coumarins	Coumarins	-	3	44200	14000	14400	10300	22400	28800	15400	20000	14300	25400	18500	15400	14900	10300	30400	12300	10800	19600	13800	C22007	--
Note：NYN indicate CS, CF, and GB，YN indicate YK and YQ.
