# Supplementary material for: Identification of Medicinal Compounds of Fagopyri Dibotryis Rhizome from Different Origins and Its Varieties Using UPLC-MS/MS-Based Metabolomics
Source: Metabolites. 2022 Aug 25;12(9):790. doi: 10.3390/metabo12090790 (PMC9503457; doi:10.3390/metabo12090790)
Supplement: Supplementary file 1 [file metabolites-12-00790-s001.zip › Supplementary Table S5.xlsx]

## Sheet: Supplementary Table S5
Supplementary Table S5. Metabolic pathways enrichment analysis for the NYNP and YNP group differentially accumulated metabolites.
#Kegg_pathway	ko_id	Cluter_frequency	Metabolome_frequency	P-value	Corrected_P-value	Pathway
Flavone and flavonol biosynthesis	ko00944	5 out of 14 35.7142857142857%	11 out of 38 28.9473684210526%	0.365840600136875	1	https:\\www.genome.jp\dbget-bin\www_bget?map00944
Stilbenoid, diarylheptanoid and gingerol biosynthesis	ko00945	1 out of 14 7.14285714285714%	1 out of 38 2.63157894736842%	0.368421052631579	1	https:\\www.genome.jp\dbget-bin\www_bget?map00945
Tryptophan metabolism	ko00380	1 out of 14 7.14285714285714%	1 out of 38 2.63157894736842%	0.368421052631579	1	https:\\www.genome.jp\dbget-bin\www_bget?map00380
Isoflavonoid biosynthesis	ko00943	1 out of 14 7.14285714285714%	1 out of 38 2.63157894736842%	0.368421052631579	1	https:\\www.genome.jp\dbget-bin\www_bget?map00943
Flavonoid biosynthesis	ko00941	7 out of 14 50%	17 out of 38 44.7368421052632%	0.435331549569594	1	https:\\www.genome.jp\dbget-bin\www_bget?map00941
Biosynthesis of various secondary metabolites - part 2	ko00998	1 out of 14 7.14285714285714%	4 out of 38 10.5263157894737%	0.856045519203414	1	https:\\www.genome.jp\dbget-bin\www_bget?map00998
Phenylpropanoid biosynthesis	ko00940	2 out of 14 14.2857142857143%	8 out of 38 21.0526315789474%	0.885878763013488	1	https:\\www.genome.jp\dbget-bin\www_bget?map00940
Biosynthesis of secondary metabolites	ko01110	7 out of 14 50%	25 out of 38 65.7894736842105%	0.972106586073085	1	https:\\www.genome.jp\dbget-bin\www_bget?map01110
Metabolic pathways	ko01100	6 out of 14 42.8571428571429%	24 out of 38 63.1578947368421%	0.990021067982856	1	https:\\www.genome.jp\dbget-bin\www_bget?map01100
