# Supplementary material for: Identification of Medicinal Compounds of Fagopyri Dibotryis Rhizome from Different Origins and Its Varieties Using UPLC-MS/MS-Based Metabolomics
Source: Metabolites. 2022 Aug 25;12(9):790. doi: 10.3390/metabo12090790 (PMC9503457; doi:10.3390/metabo12090790)
Supplement: Supplementary file 1 [file metabolites-12-00790-s001.zip › Supplementary Table S6.xlsx]

## Sheet: Supplementary Table S6
Supplementary Table S6. Statistics of up-regulated metabolites in the Rhizomebetween YN group and NYN group.
			NYN									YN
	Class	Compounds	CS-1	CS-2	CS-3	CF-1	CF-2	CF-3	GB-1	GB-2	GB-3	YQ-1	YQ-2	YQ-3	YK-1	YK-2	YK-3	VIP	p_value	Fold_Change	Log2FC	Type
primary metabolites	Amino acids and derivatives	L-Cyclopentylglycine	573000	684000	962000	298000	384000	789000	428000	314000	228000	2180000	5100000	2390000	1410000	2680000	2620000	1.77863	0.0069637	5.27253	2.3985	up
	Amino acids and derivatives	N-Methyl-Trans-4-Hydroxy-L-Proline	2400000	2850000	349000	996000	459000	1570000	571000	342000	1450000	6530000	13400000	6770000	5100000	9450000	8210000	1.66265	0.0015601	6.75253	2.75543	up
	Amino acids and derivatives	L-Asparagine	9	9	9	53800	19800	16100	19800	66900	19200	41400	51400	62200	31500	104000	60100	1.04813	0.0171815	2.68828	1.42668	up
phenolic metabolites	Phenolic acids	3-Hydroxy-4-isopropylbenzylalcohol-3-O-glucoside	25000	21800	13000	41800	25000	10300	18200	29000	14100	44800	48300	75800	39000	40300	36900	1.14768	0.00532604	2.15767	1.10947	up
	Phenolic acids	2-O-Salicyl-6-O-Galloyl-D-Glucose	5370	6820	5710	26000	13000	28700	5550	9	2450	183000	151000	297000	164000	108000	67800	1.07517	0.00496761	15.5562	3.95942	up
	Phenolic acids	2,3-Di-O-galloyl-D-glucose	14000	10900	35800	39300	59400	27300	82300	58500	32300	626000	371000	391000	311000	236000	203000	1.40476	0.00348837	8.91329	3.15596	up
	Phenolic acids	1,4-Di-O-Galloyl-D-glucose	54400	48800	208000	170000	333000	174000	277000	189000	115000	2350000	1170000	1520000	1010000	911000	788000	1.37091	0.0048777	7.40728	2.88894	up
	Phenolic acids	1,6-di-O-galloyl-β-D-glucose	21400	19700	66100	38600	69500	45900	102000	40500	35400	560000	366000	384000	304000	341000	272000	1.44678	0.000412	7.60761	2.92744	up
	Phenolic acids	2-O-Galloylmucic acid Dimethyl Ester	3060	9	5770	6220	9	4570	8050	6350	4370	105000	27400	71000	31900	33700	48500	1.09222	0.0105905	12.3998	3.63224	up
	Phenolic acids	2-O-Galloyl-D-glucose	2110000	992000	3920000	2090000	2660000	2040000	1660000	3100000	1000000	7490000	4500000	5980000	3440000	3920000	2560000	1.04575	0.0179678	2.13749	1.09592	up
	Phenolic acids	Methyl 4,6-di-O-galloyl-D-glucoside	31700	18900	79800	15600	52100	59600	49900	111000	24900	72000	77400	119000	95400	150000	158000	1.04356	0.00664063	2.27215	1.18406	up
	Phenolic acids	2-Methoxybenzaldehyde	37100	34300	28800	67200	39100	32000	45500	39700	62000	76500	138000	87300	157000	161000	185000	1.38525	0.00290256	3.12989	1.64611	up
	Phenolic acids	Gallic acid	7960000	4000000	9010000	9310000	8790000	13000000	8480000	5280000	6620000	27200000	35000000	26800000	33500000	53500000	45000000	1.44886	0.0009	4.57557	2.19395	up
	Phenolic acids	1-O-Galloyl-D-glucose	1670000	896000	4350000	2110000	2300000	1760000	1450000	2920000	870000	6930000	4210000	5780000	3610000	3920000	2350000	1.04232	0.012725	2.1936	1.1333	up
	Phenolic acids	Ethyl phenylacetate	245000	215000	153000	187000	157000	338000	174000	241000	231000	352000	552000	721000	131000	396000	451000	1.04351	0.0423334	2.01159	1.00834	up
	Flavonoids	Isorhamnetin-3-O-Glucoside	320000	227000	182000	693000	607000	373000	681000	398000	354000	2100000	2460000	3050000	1530000	883000	2840000	1.37108	0.00328402	5.03116	2.33089	up
	Flavonoids	Isorhamnetin-7-O-glucoside (Brassicin)	298000	257000	259000	656000	643000	363000	653000	429000	425000	2160000	2420000	2670000	1820000	1010000	2820000	1.41718	0.00120433	4.85815	2.28041	up
	Flavonoids	Nepetin-7-O-glucoside	278000	241000	269000	684000	562000	331000	692000	236000	325000	2110000	2630000	2800000	1500000	1270000	2520000	1.43127	0.000795	5.31924	2.41122	up
	Flavonoids	5,6,3',4'-Tetrahydroxy-3,7-dimethoxyflavone-6-O-glucoside	217000	279000	215000	492000	465000	417000	488000	268000	487000	1110000	1980000	1990000	1010000	1090000	2160000	1.4325	0.00257872	4.20974	2.07373	up
	Flavonoids	Limocitrin-3-O-galactoside	329000	334000	253000	604000	527000	416000	557000	264000	683000	1350000	2900000	2200000	1120000	969000	2780000	1.39461	0.00848781	4.27993	2.09759	up
	Flavonoids	Apigenin-7-O-glucoside(Cosmosiin)	94400	52000	73200	132000	135000	81000	82600	69600	107000	168000	259000	273000	170000	214000	318000	1.35812	0.00129722	2.54354	1.34684	up
	Flavonoids	Apigenin-8-C-Glucoside (Vitexin)	14900	47300	19200	11800	28100	55500	41000	28600	20400	83000	130000	104000	117000	126000	60500	1.29181	0.000472	3.48857	1.80264	up
	Flavonoids	Phloretin	74600	98100	111000	389000	126000	294000	77800	171000	82600	807000	948000	732000	358000	966000	379000	1.30454	0.00332569	4.41331	2.14186	up
	Flavonoids	3-O-Methylquercetin	3160000	4130000	3780000	5860000	4580000	3930000	3640000	5100000	6220000	7070000	13300000	12500000	7860000	4140000	10700000	1.17342	0.0197817	2.06324	1.04491	up
	Flavonoids	Nepetin (5,7,3',4'-Tetrahydroxy-6-methoxyflavone)	9440000	12900000	10100000	18100000	12600000	13100000	11800000	14700000	19200000	22400000	43500000	36200000	25600000	14500000	33300000	1.24596	0.0130304	2.15885	1.11026	up
	Flavonoids	Syringetin-7-O-glucoside	272000	302000	245000	534000	570000	405000	506000	292000	695000	1210000	2450000	2230000	1050000	728000	2550000	1.35214	0.0105324	4.01125	2.00405	up
	Flavonoids	Apigenin-3'-O-glucoside	105000	53000	72500	139000	152000	59000	77900	101000	116000	206000	231000	286000	121000	167000	299000	1.22181	0.00565024	2.24469	1.16652	up
	Flavonoids	Phloretin-2'-O-glucoside (Phlorizin)	114000	47800	125000	207000	126000	205000	137000	168000	85100	569000	204000	434000	196000	433000	167000	1.09015	0.0318672	2.47304	1.30629	up
	Flavonoids	Phloretin-4'-O-glucoside (Trilobatin)	1040000	2270000	1220000	2350000	1230000	6080000	1060000	2470000	882000	8700000	3570000	8740000	4050000	4410000	3440000	1.10383	0.0196159	2.65375	1.40803	up
	Flavonoids	Apigenin-6-C-glucoside (Isovitexin)	33900	48000	14800	17000	18900	90300	49800	39900	27700	47600	110000	114000	122000	102000	50900	1.07979	0.00861345	2.4089	1.26838	up
	Flavonoids	Naringenin-7-O-glucoside (Prunin)	118000	75300	78800	114000	178000	110000	140000	162000	92700	221000	253000	458000	166000	166000	323000	1.20376	0.0227995	2.22726	1.15527	up
	Flavonoids	Limocitrin-3-O-glucoside	152000	125000	135000	435000	400000	96400	393000	351000	518000	873000	1000000	1580000	630000	428000	1410000	1.2101	0.0105288	3.40888	1.7693	up
	Flavonoids	Aromadendrin (Dihydrokaempferol)	198000	178000	227000	213000	273000	267000	297000	317000	430000	457000	717000	876000	200000	799000	859000	1.21356	0.0160985	2.4425	1.28836	up
	Flavonoids	2-hydroxynaringenin	480000	305000	433000	469000	635000	578000	600000	642000	813000	892000	1300000	1570000	454000	1370000	1640000	1.20094	0.0151687	2.18749	1.12927	up
	Flavonoids	Syringetin	802000	1630000	625000	2030000	1660000	728000	886000	1240000	2230000	3250000	7050000	7840000	5970000	1900000	6230000	1.27902	0.00688517	4.08757	2.03124	up
	Flavonoids	Naringenin (5,7,4'-Trihydroxyflavanone)	470000	396000	348000	644000	696000	609000	666000	492000	614000	1030000	2040000	2540000	744000	948000	2440000	1.29782	0.0220496	2.96109	1.56613	up
	Flavonoids	Kaempferol-3-O-(6''-galloyl)glucoside	9370	6830	15900	14300	48700	27000	52800	43400	31400	93400	46400	81000	71800	55900	106000	1.11646	0.00170758	2.73028	1.44905	up
	Flavonoids	Phloretin-2'-O-(6''-O-xylosyl)glucoside	20500	16300	33700	71500	8950	149000	28800	21100	9450	370000	188000	154000	132000	668000	136000	1.27165	0.0419133	6.88004	2.78242	up
	Flavonoids	6,7,8-Tetrahydroxy-5-methoxyflavone	4760000	2700000	3490000	1450000	1590000	1280000	4190000	7170000	3670000	5060000	10500000	16800000	2490000	8150000	8460000	1.05636	0.0480978	2.54752	1.3491	up
	Quinones	Emodin-8-O-(6''-O-acetyl)glucoside	23000	18400	16900	92800	80700	57400	25700	22300	13700	145000	115000	149000	82500	109000	66100	1.10853	0.00153308	2.84953	1.51072	up
	Quinones	6-Hydroxyrhein	1150000	435000	759000	347000	328000	289000	948000	1710000	919000	1120000	2820000	4230000	595000	1840000	2130000	1.0786	0.0493814	2.77451	1.47223	up
	Lignans and Coumarins	Fraxetin-7,8-di-O-glucoside	56600	58100	41300	42000	70100	29200	37200	36600	160000	438000	265000	429000	230000	511000	120000	1.37596	0.00591494	5.62888	2.49285	up
	Lignans and Coumarins	Piperitol	135000	279000	61800	183000	139000	65100	239000	110000	319000	362000	586000	555000	464000	219000	468000	1.16356	0.00246548	2.60043	1.37875	up
	Lignans and Coumarins	1-Hydroxypinoresinol-1-O-Glucoside	39100	40800	19000	11200	36400	15300	25300	63700	40400	145000	108000	45000	334000	137000	290000	1.2181	0.0246222	5.45501	2.44758	up
Note：NYN indicate CS, CF, and GB，YN indicate YK and YQ p-values ≤ 0.05, VIP ≥ 1.0
